# Supplementary material for: Limited oxygen in standard cell culture alters metabolism and function of differentiated cells
Source: EMBO J. 2024 Apr 5;43(11):4. doi: 10.1038/s44318-024-00084-7 (PMC11148168; doi:10.1038/s44318-024-00084-7)
Supplement: Supplementary file 1 — Dataset EV1 [file 44318_2024_84_MOESM1_ESM.xlsx]

## Sheet: Dataset EV1
		intracellular metabolite fractional labelled
Code	Sample	2/3-phosphoglycerate_m+0	2/3-phosphoglycerate_m+1	2/3-phosphoglycerate_m+2	2/3-phosphoglycerate_m+3	2-hydroxyglutarate_m+0	2-hydroxyglutarate_m+1	2-hydroxyglutarate_m+2	2-hydroxyglutarate_m+3	2-hydroxyglutarate_m+4	2-hydroxyglutarate_m+5	2-oxoglutarate_m+0	2-oxoglutarate_m+1	2-oxoglutarate_m+2	2-oxoglutarate_m+3	2-oxoglutarate_m+4	2-oxoglutarate_m+5	3-hydroxymethylglutarate_m+0	3-hydroxymethylglutarate_m+1	3-hydroxymethylglutarate_m+2	3-hydroxymethylglutarate_m+3	3-methylglutaconate_m+0	3-methylglutaconate_m+1	3-methylglutaconate_m+2	3-methylglutaconate_m+3	3-methylglutaconate_m+4	3-phosphoserine_m+0	3-phosphoserine_m+3	6-phosphogluconate_m+0	6-phosphogluconate_m+5	6-phosphogluconate_m+6	acetyl-CoA_m+0	acetyl-CoA_m+2	aconitate_m+0	aconitate_m+1	aconitate_m+2	aconitate_m+3	aconitate_m+4	aconitate_m+5	aconitate_m+6	adenosine_m+0	adenosine_m+5	adenylosuccinate_m+0	adenylosuccinate_m+1	adenylosuccinate_m+2	adenylosuccinate_m+3	adenylosuccinate_m+4	ADP_m+0	ADP_m+2
DF48_001	04h_HM	0.102947	0.0035035	0.0125782	0.880971	0.644201	0.0241814	0.19828	0.0564871	0.0518791	0.0249718	0.623073	0.0321897	0.203769	0.0577855	0.0566099	0.0265727	0.93151	0.00869626	0.0551104	0.00468311	0.749803	0.0404402	0.0831975	0.121512	0.00504693	0.7102	0.2898	0.320317	0.254499	0.425184	0.732518	0.267482	0.416393	0.0394513	0.247274	0.128074	0.0784968	0.0862585	0.00405211	0.960175	0.0398251	0.515683	0.0227502	0.104201	0.3312	0.0261655	0.929049	0
DF48_007	04h_HM	0.106757	0.00352938	0.0129604	0.876753	0.630625	0.0261227	0.204258	0.0579765	0.0563859	0.0246313	0.618457	0.033919	0.204663	0.0586923	0.0591456	0.0251236	0.934226	0.0118478	0.0509697	0.00295649	0.742742	0.0512684	0.0792162	0.119109	0.00766421	0.721513	0.278487	0.304932	0.265984	0.429084	0.686512	0.313488	0.414201	0.0394886	0.25669	0.130807	0.0798097	0.076651	0.00235232	0.92835	0.0716498	0.491787	0	0.181995	0.325706	0.00051191	0.919814	0
DF48_013	04h_HM	0.101692	0.00206528	0.00889498	0.887348	0.674593	0.0197708	0.180661	0.0538739	0.0494165	0.0216842	0.604653	0.0287121	0.213657	0.0594245	0.0654376	0.0281153	0.932601	0.00885272	0.0554644	0.00308211	0.743707	0.0406398	0.0875179	0.121832	0.00630329	0.755465	0.244535	0.308819	0.26111	0.430071	0.720053	0.279947	0.384148	0.0379234	0.250466	0.145143	0.0808023	0.0969424	0.00457469	0.940484	0.0595155	0.462357	0.0365028	0.139566	0.342376	0.0191976	0.922883	0
DF48_019	04h_HM	0.122647	0.00468587	0.0164277	0.856239	0.633702	0.0243372	0.203923	0.0580708	0.0540138	0.0259534	0.605688	0.0289492	0.21193	0.0662844	0.0598527	0.0272957	0.925904	0.0102345	0.061239	0.00262222	0.741237	0.0479919	0.0803417	0.121085	0.00934456	0.738141	0.261859	0.324665	0.251233	0.424103	0.740024	0.259976	0.428419	0.037729	0.246107	0.130538	0.0766636	0.077508	0.00303609	0.934755	0.0652446	0.451337	0.0289714	0.176955	0.342133	0.000603806	0.92293	0
DF48_025	04h_HM	0.166044	0.00327638	0.0253229	0.805357	0.640928	0.023711	0.199633	0.0564655	0.0542014	0.0250612	0.591189	0.0288918	0.213708	0.0656598	0.0706723	0.0298793	0.932339	0.00870933	0.0547776	0.00417423	0.740055	0.0455063	0.0787083	0.130628	0.005102	0.741928	0.258072	0.361184	0.224876	0.41394	0.676526	0.323474	0.435695	0.0362406	0.257261	0.117512	0.0820962	0.0697729	0.00142217	0.874172	0.125828	0.43637	0.00458162	0.166938	0.39211	0	0.919128	0
DF48_031	04h_HM	0.148101	0.00635655	0.0252171	0.820325	0.613335	0.0237907	0.211545	0.0616873	0.0594571	0.0301845	0.585393	0.0294599	0.21965	0.0626909	0.0721217	0.0306844	0.919492	0.0149919	0.0621719	0.00334375	0.72594	0.0566204	0.0834044	0.127001	0.00703385	0.725165	0.274835	0.303278	0.240279	0.456443	0.675442	0.324558	0.454941	0.0377545	0.242628	0.114114	0.0804384	0.0678084	0.00231608	0.871429	0.128571	0.497122	0	0.115984	0.386894	0	0.935446	0
DF48_002	04h_LM	0.101478	0.00383991	0.0202962	0.874386	0.534045	0.0284051	0.205549	0.0749906	0.112614	0.044397	0.356146	0.0379164	0.27693	0.102866	0.160072	0.0660702	0.934104	0.0128165	0.0492877	0.00379174	0.60599	0.0560414	0.151408	0.172377	0.0141836	0.663153	0.336847	0.290054	0.25701	0.452937	0.550548	0.449452	0.233988	0.0410272	0.277309	0.14428	0.160091	0.135764	0.00754128	0.968409	0.0315911	0.362202	0.0435943	0.226987	0.347194	0.0200226	0.930514	0.00010695
DF48_008	04h_LM	0.0984198	0.00535792	0.0217539	0.874468	0.47611	0.033017	0.234407	0.0839925	0.121904	0.050569	0.40251	0.0405549	0.262392	0.0930815	0.145375	0.0560868	0.941634	0.0131667	0.042383	0.00281622	0.60768	0.0591241	0.151745	0.168242	0.013209	0.644964	0.355036	0.254603	0.286247	0.45915	0.598844	0.401156	0.251559	0.0402872	0.275808	0.141391	0.158454	0.126153	0.00634703	0.952788	0.0472119	0.385617	0	0.236152	0.368112	0.0101199	0.930141	0
DF48_014	04h_LM	0.115578	0.00653228	0.0246349	0.853255	0.477802	0.0351316	0.23996	0.0811231	0.119828	0.0461557	0.400745	0.0400136	0.273868	0.0918429	0.137579	0.0559511	0.931187	0.0168655	0.048513	0.00343448	0.627678	0.0530002	0.145496	0.16213	0.0116956	0.697712	0.302288	0.255127	0.267962	0.476911	0.609872	0.390128	0.251784	0.0415095	0.267791	0.145723	0.146408	0.138444	0.00834025	0.945944	0.0540559	0.342438	0.0561671	0.212028	0.355562	0.0338053	0.932812	0
DF48_020	04h_LM	0.110428	0.00495461	0.0217172	0.862901	0.47795	0.0342866	0.231352	0.0827968	0.123618	0.0499969	0.386344	0.0397792	0.266125	0.0943327	0.153975	0.0594443	0.940024	0.0122953	0.0420348	0.00564608	0.597158	0.0621893	0.159332	0.170006	0.0113152	0.698878	0.301122	0.260139	0.305822	0.43404	0.596711	0.403289	0.249564	0.0445881	0.270689	0.147604	0.151664	0.129197	0.00669398	0.977499	0.0225013	0.34855	0.0511274	0.199632	0.378122	0.0225681	0.929923	0
DF48_026	04h_LM	0.151094	0.00893952	0.0402411	0.799725	0.450681	0.0359508	0.245112	0.0848555	0.12991	0.0534908	0.336224	0.0370571	0.284947	0.0965323	0.173288	0.0719512	0.936894	0.0132124	0.0470746	0.00281906	0.619123	0.0513306	0.147929	0.168309	0.0133088	0.666242	0.333758	0.326426	0.215823	0.457752	0.523753	0.468584	0.268649	0.0404012	0.282902	0.133385	0.16053	0.11059	0.00354357	0.904799	0.0952005	0.341753	0.0405424	0.253627	0.34623	0.0178481	0.938091	0
DF48_032	04h_LM	0.153858	0.00971906	0.0364958	0.799927	0.476423	0.0344209	0.236061	0.084344	0.121601	0.0471496	0.346576	0.0395297	0.279921	0.0975801	0.166389	0.070005	0.940224	0.0076159	0.0486288	0.00353097	0.626093	0.0550381	0.143865	0.160465	0.0145394	0.681885	0.318115	0.287984	0.21822	0.493796	0.538224	0.449571	0.286267	0.0436179	0.275178	0.131839	0.151108	0.10804	0.00395033	0.922027	0.0779726	0.325789	0	0.249638	0.424573	0	0.943501	0
DF48_005	16h_HM	0.0472595	0.00392259	0.0233464	0.925472	0.368561	0.018473	0.225606	0.0860337	0.200962	0.100365	0.374909	0.0266358	0.233189	0.0876945	0.192776	0.084795	0.839915	0.0233386	0.117122	0.0196246	0.331113	0.068803	0.231493	0.324161	0.044429	0.56023	0.43977	0.114269	0.373235	0.512497	0.40597	0.589458	0.203315	0.0234193	0.248256	0.118091	0.218399	0.178825	0.00969436	0.84758	0.15242	0.289485	0.00919914	0.262908	0.420721	0.0176871	0.861536	0
DF48_011	16h_HM	0.0446134	0.00436893	0.0279273	0.92309	0.38338	0.0131817	0.226681	0.079347	0.198316	0.0990944	0.352935	0.021874	0.255509	0.0840314	0.194351	0.0913003	0.843133	0.0125769	0.119681	0.0246092	0.326979	0.0617813	0.220738	0.352283	0.0382183	0.42674	0.57326	0.0993534	0.371657	0.528989	0.464613	0.535387	0.205802	0.0238248	0.254683	0.125817	0.207457	0.171153	0.0112625	0.867692	0.132308	0.209274	0.0139539	0.298253	0.466767	0.0117512	0.83908	0.00661096
DF48_017	16h_HM	0.0559045	0.00339812	0.0258238	0.914874	0.404041	0.0173115	0.211443	0.072616	0.200703	0.0938859	0.326551	0.0208515	0.245348	0.0896255	0.218725	0.0988988	0.853284	0.0191029	0.1078	0.0198136	0.326779	0.0628229	0.227552	0.338959	0.0438873	0.490456	0.509544	0.139301	0.360053	0.500646	0.45975	0.54025	0.193099	0.020994	0.239864	0.132688	0.21612	0.184754	0.0124808	0.87189	0.12811	0.226108	0	0.280804	0.430068	0.0630201	0.832458	0.00913811
DF48_023	16h_HM	0.0598599	0.00518038	0.0352402	0.899719	0.38245	0.0196036	0.217034	0.0834681	0.200318	0.0971257	0.323414	0.0215642	0.250562	0.0891527	0.218777	0.0965302	0.838936	0.0221925	0.116091	0.0227809	0.317623	0.0632127	0.241182	0.339879	0.0381037	0.519612	0.480388	0.146828	0.364323	0.488848	0.483504	0.514644	0.2065	0.0256921	0.248799	0.131811	0.209577	0.167921	0.00969969	0.897028	0.102972	0.254922	0	0.23097	0.514108	0	0.827795	0.00817957
DF48_029	16h_HM	0.0701471	0.00557367	0.0399259	0.884353	0.352094	0.0161227	0.233361	0.0872112	0.207839	0.103372	0.316619	0.0206071	0.247289	0.0866581	0.222928	0.105898	0.84778	0.018794	0.112647	0.020779	0.320639	0.0643154	0.223481	0.345498	0.0460663	0.529059	0.470941	0.137858	0.330025	0.532118	0.444623	0.555377	0.230832	0.0219792	0.259275	0.115021	0.2128	0.154729	0.00536413	0.7979	0.2021	0.238829	0.00832991	0.244752	0.501824	0.00626504	0.837718	0.00664892
DF48_035	16h_HM	0.0615514	0.00631272	0.0390596	0.893076	0.379161	0.0144883	0.224477	0.0836866	0.199385	0.0988015	0.332805	0.0181475	0.250999	0.0839149	0.218942	0.0951913	0.843054	0.0218215	0.112959	0.0221654	0.319947	0.0654999	0.220465	0.344991	0.0490969	0.499391	0.500609	0.126164	0.300632	0.573204	0.452897	0.547103	0.223945	0.0236854	0.253242	0.122866	0.205131	0.161513	0.00961671	0.855739	0.144261	0.175248	0	0.253949	0.570803	0	0.834818	0.00699297
DF48_006	16h_LM	0.0748611	0.00630109	0.0339636	0.884874	0.192647	0.0130101	0.163826	0.0881848	0.37933	0.163001	0.138618	0.017368	0.1888	0.0958304	0.394066	0.165317	0.72045	0.0177505	0.201211	0.0605886	0.262045	0.0620161	0.30598	0.325187	0.0447718	0.209698	0.790302	0.183634	0.293444	0.522922	0.213232	0.786768	0.0787011	0.0158234	0.172073	0.107811	0.343195	0.260733	0.0216644	0.891614	0.108386	0.0957156	0.00904152	0.390066	0.496033	0.00914324	0.806704	0.00722381
DF48_018	16h_LM	0.0915377	0.00651448	0.0401779	0.86177	0.162647	0.0125335	0.16914	0.0910294	0.397591	0.167059	0.148724	0.0176466	0.189639	0.0948348	0.384795	0.16436	0.710526	0.0209587	0.20401	0.0645057	0.256817	0.0739885	0.309424	0.316919	0.0428515	0.213899	0.786101	0.168557	0.307714	0.523729	0.202934	0.76398	0.0829076	0.0143071	0.173816	0.109047	0.345015	0.254965	0.0199415	0.90492	0.0950801	0.129672	0.0136394	0.344953	0.452686	0.0590498	0.82456	0.00869503
DF48_024	16h_LM	0.0853031	0.0059985	0.0332196	0.875479	0.153325	0.0142066	0.171886	0.0932718	0.397033	0.170278	0.142914	0.0171184	0.186467	0.0961726	0.392971	0.164356	0.683515	0.0198041	0.223213	0.0734681	0.269454	0.0701294	0.287212	0.328914	0.0442907	0.232727	0.767273	0.1856	0.346196	0.468204	0.185627	0.814373	0.0796986	0.0157554	0.174036	0.107902	0.348349	0.253913	0.0203458	0.866926	0.133074	0.111558	0.0406524	0.357869	0.430124	0.0597964	0.817546	0.00914121
DF48_036	16h_LM	0.0849847	0.00865537	0.0581604	0.848199	0.155041	0.0137398	0.167568	0.0907353	0.401298	0.171618	0.126535	0.01497	0.179658	0.0953983	0.410938	0.172501	0.721735	0.0203561	0.196571	0.0613378	0.256391	0.0717428	0.297636	0.327856	0.0463743	0.214636	0.785364	0.149109	0.282424	0.568466	0.226493	0.771031	0.0913816	0.0145378	0.173481	0.101635	0.368934	0.236474	0.0135566	0.900283	0.0997166	0.0242599	0	0.402297	0.573443	0	0.841549	0.00764835
[truncated: 380 more columns]

## Sheet: Sample info
Dataset EV1_3T3-L1 adipocyte 4/16h metabolomics
Sample	Description
04h_LM	4 h 13C-glucose labelling in low media
04h_HM	4 h 13C-glucose labelling in high media
16h_LM	16 h 13C-glucose labelling in low media
16h_HM	16 h 13C-glucose labelling in high media
low media = 0.333 mL
high media = 1 mL
