# Supplementary material for: Limited oxygen in standard cell culture alters metabolism and function of differentiated cells
Source: EMBO J. 2024 Apr 5;43(11):4. doi: 10.1038/s44318-024-00084-7 (PMC11148168; doi:10.1038/s44318-024-00084-7)
Supplement: Supplementary file 2 — Dataset EV2 [file 44318_2024_84_MOESM2_ESM.xlsx]

## Sheet: Dataset EV2 High vs Low Medium
	Ensembl gene ID	log2FoldChange	pvalue	padj	external_gene_name	-log2(padj)
12170	ENSMUSG00000058975	4.33099	0.000465132	NA	Kcnc1
161	ENSMUSG00000001225	4.19946	0.00840958	NA	Slc26a3
14641	ENSMUSG00000082484	4.16275	0.00689422	NA	Gm16177
18956	ENSMUSG00000114791	4.01287	0.0282205	NA	Gm47730
15700	ENSMUSG00000087596	3.97605	0.0146955	NA	Gm11715
5873	ENSMUSG00000029522	3.95615	0.00146083	NA	Pla2g1b
10470	ENSMUSG00000046314	3.92785	0.0157751	NA	Stxbp6
15667	ENSMUSG00000087444	3.92106	0.000340907	NA	Gm5475
15331	ENSMUSG00000086010	3.91815	0.0072197	NA	Gm15318
1922	ENSMUSG00000020178	3.88893	0.00142446	NA	Adora2a
15631	ENSMUSG00000087354	3.85131	0.0150775	NA	4930404I05Rik
15463	ENSMUSG00000086670	3.84622	0.00348321	NA	Gm13194
15048	ENSMUSG00000084403	3.82372	0.00910594	NA	Rps15a-ps8
12834	ENSMUSG00000064387	3.74432	0.00217922	NA	Snora73a
15617	ENSMUSG00000087299	3.67921	0.0132356	NA	Gm12953
18474	ENSMUSG00000111471	3.6425	0.00512345	NA	Gm47350
18507	ENSMUSG00000111812	3.59962	0.00905411	NA	Gm7904
17810	ENSMUSG00000107167	3.50291	0.238004	NA	Gm34653
4116	ENSMUSG00000025666	3.49637	0.020367	NA	Tmem47
18425	ENSMUSG00000111085	3.45344	0.0220275	NA	Gm7607
6665	ENSMUSG00000031549	3.41701	0.0160389	NA	Ido2
19292	ENSMUSG00000117202	3.41323	0.00892376	NA	Gm9349
18276	ENSMUSG00000110138	3.36435	0.005491	NA	4831440D22Rik
2000	ENSMUSG00000020331	3.35943	0.00423234	NA	Hcn2
18908	ENSMUSG00000114482	3.35875	0.0273253	NA	Gm7604
15549	ENSMUSG00000087017	3.32024	0.0542417	NA	4930417H01Rik
13818	ENSMUSG00000075265	3.31254	0.00582616	NA	Tnk2os
4672	ENSMUSG00000026950	3.26889	0.0128516	NA	Neb
14529	ENSMUSG00000082043	3.23654	0.0572415	NA	Gm12848
1020	ENSMUSG00000009487	3.23515	0.0921916	NA	Otog
16525	ENSMUSG00000097322	3.23381	0.00724082	NA	A530083I20Rik
15685	ENSMUSG00000087526	3.22768	0.0648517	NA	Gm15738
11167	ENSMUSG00000051008	3.2234	0.012776	NA	4930412M03Rik
9416	ENSMUSG00000040612	3.19082	0.0302666	NA	Ildr2
338	ENSMUSG00000002384	3.16473	0.0483125	NA	Bmp8b
2444	ENSMUSG00000021239	3.15654	0.048103	NA	Vsx2
14823	ENSMUSG00000083379	3.14969	0.0451322	NA	Gm4919
17476	ENSMUSG00000104888	3.14622	0.0737679	NA	1500005C15Rik
17734	ENSMUSG00000106683	3.13417	0.0696239	NA	Gm43263
13128	ENSMUSG00000068876	3.12863	0.104986	NA	Cgn
13316	ENSMUSG00000071036	3.12715	0.0342331	NA	Gm10309
12790	ENSMUSG00000064231	3.11861	0.0448447	NA	Gm5321
17100	ENSMUSG00000101791	3.10913	0.0364695	NA	2210011K15Rik
14732	ENSMUSG00000082947	3.10212	0.0787999	NA	Gm12587
10993	ENSMUSG00000049719	3.09925	0.0362823	NA	Prss46
16006	ENSMUSG00000091412	3.099	0.0148135	NA	Gm2895
7726	ENSMUSG00000034687	3.09417	0.0309941	NA	Fras1
16954	ENSMUSG00000100209	3.08503	0.0368491	NA	Gm28793
16776	ENSMUSG00000098123	3.07307	0.0176186	NA	Gm4518
10482	ENSMUSG00000046378	3.06873	0.0145799	NA	Asphd1
15791	ENSMUSG00000089796	3.06526	0.030453	NA	Gm16575
19230	ENSMUSG00000116825	3.0579	0.0605593	NA	Rps2-ps7
1	ENSMUSG00000000001	-0.230913	0.00144985	0.0122597	Gnai3	9.42988
14505	ENSMUSG00000081933	3.03141	0.12757	NA	Gm14767
7307	ENSMUSG00000033082	3.01651	0.0635057	NA	Clec1a
588	ENSMUSG00000004415	3.01427	0.0884636	NA	Col26a1
18217	ENSMUSG00000109731	3.00449	0.0449954	NA	Gm45425
11587	ENSMUSG00000054215	3.004	0.0568671	NA	Sprr2k
18583	ENSMUSG00000112336	2.99173	0.0358078	NA	Gm47766
15894	ENSMUSG00000090322	2.98099	0.0372233	NA	Gm17090
9860	ENSMUSG00000042476	2.95469	0.0601755	NA	Abcb4
17115	ENSMUSG00000101925	2.94652	0.047397	NA	Gm28156
2	ENSMUSG00000000028	0.0895205	0.304517	0.527645	Cdc45	1.71541
7712	ENSMUSG00000034652	2.93398	0.0274522	NA	Cd300a
19020	ENSMUSG00000115186	2.92159	0.0220801	NA	Gm49417
17290	ENSMUSG00000103419	2.91299	0.14317	NA	Gm29808
3	ENSMUSG00000000031	-0.376784	0.0886972	0.240102	H19	3.49497
19097	ENSMUSG00000115709	2.90579	0.0521925	NA	4930431P22Rik
16796	ENSMUSG00000098192	2.89412	0.00419434	NA	Gm3534
4348	ENSMUSG00000026259	2.89384	0.0471663	NA	Ngef
13737	ENSMUSG00000074652	2.87915	0.00799472	NA	Myh7b
4382	ENSMUSG00000026354	2.87864	0.0130527	NA	Lct
16217	ENSMUSG00000094152	2.85645	0.0338312	NA	Slc6a16
12619	ENSMUSG00000062896	2.84818	0.058523	NA	Rpl31-ps11
14997	ENSMUSG00000084149	2.84052	0.0855089	NA	Gm12944
8097	ENSMUSG00000036144	2.82256	0.0269096	NA	Meox2
8826	ENSMUSG00000038623	2.81913	0.00997918	NA	Tm6sf1
6857	ENSMUSG00000031936	2.81641	0.0533528	NA	Hephl1
11210	ENSMUSG00000051279	2.81161	0.0632629	NA	Gdf6
16728	ENSMUSG00000097945	2.80138	0.0694655	NA	Gm17799
1786	ENSMUSG00000019865	2.79219	0.011681	NA	Nmbr
10523	ENSMUSG00000046637	2.78777	0.0306309	NA	Ttc34
16871	ENSMUSG00000099423	2.78772	0.0387331	NA	Gm17826
15202	ENSMUSG00000085411	2.78581	0.0140675	NA	Gm14319
12276	ENSMUSG00000059857	2.77839	0.0253171	NA	Ntng1
18219	ENSMUSG00000109740	2.77395	0.0296183	NA	Gm7561
16980	ENSMUSG00000100486	2.76405	0.130999	NA	Gm4131
7219	ENSMUSG00000032735	2.76336	0.065307	NA	Ablim3
12370	ENSMUSG00000060621	2.76025	0.0604241	NA	Nkpd1
4	ENSMUSG00000000037	0.3626	0.170805	0.366404	Scml2	2.54958
2230	ENSMUSG00000020787	2.71861	0.0644732	NA	P2rx1
5	ENSMUSG00000000049	0.643891	0.340675	0.563516	Apoh	1.55353
16548	ENSMUSG00000097379	2.70377	0.0345375	NA	Gm26873
6	ENSMUSG00000000056	0.491712	0.00748578	0.0415165	Narf	7.06163
14903	ENSMUSG00000083761	2.68309	0.00771468	NA	Pgam1-ps1
8933	ENSMUSG00000038973	2.67305	0.0245426	NA	Cldnd2
15384	ENSMUSG00000086289	2.6564	0.0219059	NA	Gm16933
15568	ENSMUSG00000087121	2.64766	0.0902158	NA	Gm7847
5942	ENSMUSG00000029660	2.64387	0.0626167	NA	Tex26
13527	ENSMUSG00000073234	2.64043	0.0134211	NA	Gm8773
15232	ENSMUSG00000085563	2.63184	0.0377609	NA	2210411M09Rik
18005	ENSMUSG00000108354	2.62876	0.00338307	NA	4931431B13Rik
11502	ENSMUSG00000053559	2.62538	0.0988327	NA	Smagp
15339	ENSMUSG00000086049	2.61184	0.060673	NA	Gm12735
13679	ENSMUSG00000074292	2.60218	0.053405	NA	Gm10660
19105	ENSMUSG00000115768	2.57519	0.0914201	NA	Dpep2nb
15446	ENSMUSG00000086554	2.57391	0.102012	NA	9530034E10Rik
10437	ENSMUSG00000046049	2.56455	0.209322	NA	Rp1l1
9105	ENSMUSG00000039543	2.5558	0.0501751	NA	Cfap70
16782	ENSMUSG00000098142	2.55073	0.00907554	NA	Gm7507
6697	ENSMUSG00000031613	2.54406	0.113181	NA	Hpgd
18468	ENSMUSG00000111415	2.51914	0.164085	NA	Gm39325
18465	ENSMUSG00000111388	2.51913	0.0382897	NA	Gm7183
5321	ENSMUSG00000028435	2.518	0.0447345	NA	Aqp3
16726	ENSMUSG00000097941	2.51498	0.0871885	NA	Gm8984
7	ENSMUSG00000000058	-0.430952	2.05e-06	9.55e-05	Cav2	18.8959
17038	ENSMUSG00000101130	2.50787	0.0450791	NA	Gm19637
17145	ENSMUSG00000102191	2.50443	0.151592	NA	Gm36569
10605	ENSMUSG00000047117	2.50111	0.15904	NA	Ankdd1b
4238	ENSMUSG00000026018	2.49556	0.0207846	NA	Ica1l
8	ENSMUSG00000000078	0.0300135	0.660056	0.81478	Klf6	0.59934
14544	ENSMUSG00000082085	2.48993	0.0749287	NA	Gm6441
5787	ENSMUSG00000029372	2.48971	0.102709	NA	Ppbp
869	ENSMUSG00000006777	2.48818	0.0108672	NA	Krt23
18965	ENSMUSG00000114833	2.48673	0.0355311	NA	Gm41192
9	ENSMUSG00000000085	0.0648193	0.364905	0.584578	Scmh1	1.45441
18216	ENSMUSG00000109727	2.48084	0.00814214	NA	Gm45464
17959	ENSMUSG00000108042	2.47305	0.0324766	NA	B130021K23Rik
16863	ENSMUSG00000099349	2.46773	0.0543206	NA	1700047G03Rik
19175	ENSMUSG00000116499	2.46671	0.139117	NA	Gm7318
10	ENSMUSG00000000088	-0.0585349	0.23219	0.445802	Cox5a	2.10662
8680	ENSMUSG00000038239	2.46328	0.175804	NA	Hrc
17718	ENSMUSG00000106576	2.45669	0.130611	NA	Gm4866
17350	ENSMUSG00000103857	2.44751	0.115185	NA	Gm37249
11262	ENSMUSG00000051599	2.4461	0.0369772	NA	Pcdhb2
3115	ENSMUSG00000022763	2.43385	0.0908344	NA	Aifm3
13817	ENSMUSG00000075256	2.43168	0.0893149	NA	Cerkl
19162	ENSMUSG00000116295	2.42942	0.116563	NA	Gm32885
9588	ENSMUSG00000041323	2.42371	0.082902	NA	Ak7
11136	ENSMUSG00000050799	2.42273	0.0517714	NA	H2bc1
15533	ENSMUSG00000086941	2.4196	0.0832399	NA	Gm2020
19157	ENSMUSG00000116250	2.41649	0.0223106	NA	Gm34939
10048	ENSMUSG00000043460	2.41476	0.109148	NA	Elfn2
11366	ENSMUSG00000052482	2.41436	0.00681657	NA	Gm8174
19003	ENSMUSG00000115083	2.41428	0.0431043	NA	Gm34756
6376	ENSMUSG00000030800	2.40854	0.119609	NA	Prss8
17185	ENSMUSG00000102553	2.40407	0.112449	NA	D930036K23Rik
5961	ENSMUSG00000029712	2.4038	0.170965	NA	Actl6b
17268	ENSMUSG00000103270	2.39586	0.0472443	NA	Gm37915
11	ENSMUSG00000000093	0.663145	0.00307673	0.0215171	Tbx2	8.34439
8984	ENSMUSG00000039131	2.39524	0.061584	NA	Gipc2
18647	ENSMUSG00000112792	2.39072	0.0734853	NA	Gm38407
10670	ENSMUSG00000047591	2.38841	0.102078	NA	Mafa
18154	ENSMUSG00000109338	2.37801	0.0591227	NA	Gm45030
18524	ENSMUSG00000111916	2.37731	0.178847	NA	4921501I09Rik
17689	ENSMUSG00000106375	2.37373	0.0169353	NA	Gm43361
8267	ENSMUSG00000036872	2.37128	0.156218	NA	Abcc12
6004	ENSMUSG00000029816	2.37084	0.0598276	NA	Gpnmb
17195	ENSMUSG00000102615	2.36568	0.155524	NA	Gm37844
9280	ENSMUSG00000040140	2.36089	0.100947	NA	Tdrd6
16015	ENSMUSG00000091479	2.36013	0.184424	NA	Gm17035
15942	ENSMUSG00000090758	2.35692	0.0121187	NA	Gm17178
12973	ENSMUSG00000066975	2.35497	0.112107	NA	Cryba4
15605	ENSMUSG00000087253	2.3536	0.119413	NA	Gm12043
11825	ENSMUSG00000056124	2.34893	0.112744	NA	B4galt6
14130	ENSMUSG00000079462	2.33459	0.0309873	NA	Gm15737
19309	ENSMUSG00000117292	2.32026	0.112467	NA	E330032C10Rik
18614	ENSMUSG00000112547	2.31715	0.0236228	NA	Gm47096
16627	ENSMUSG00000097637	2.31402	0.0424155	NA	4933417D19Rik
18992	ENSMUSG00000115003	2.31091	0.0104995	NA	Gm48933
1683	ENSMUSG00000019235	2.30924	0.254783	NA	Rps6kl1
18212	ENSMUSG00000109710	2.30194	0.116437	NA	Gm4974
18685	ENSMUSG00000113059	2.30072	0.0640488	NA	Gm46344
13	ENSMUSG00000000126	0.233904	0.436781	0.65078	Wnt9a	1.19502
14497	ENSMUSG00000081892	2.29128	0.0200707	NA	Gm8864
15851	ENSMUSG00000090105	2.28695	0.0862338	NA	Gm15890
16766	ENSMUSG00000098099	2.27769	0.0559535	NA	Gm7456
4549	ENSMUSG00000026715	2.27708	0.0027201	NA	Serpinc1
139	ENSMUSG00000001095	2.27531	0.027977	NA	Slc13a2
17109	ENSMUSG00000101859	2.27442	0.0131096	NA	Gm29233
14	ENSMUSG00000000127	-0.0671648	0.21892	0.429097	Fer	2.19152
11556	ENSMUSG00000053963	2.24385	0.0721925	NA	Stum
15128	ENSMUSG00000085111	2.23871	0.0265097	NA	Ascl4
15	ENSMUSG00000000131	-0.0202537	0.734362	0.861172	Xpo6	0.445437
18660	ENSMUSG00000112876	2.23303	0.0265118	NA	Gm32443
15544	ENSMUSG00000086999	2.23258	0.120879	NA	Bcas1os2
16	ENSMUSG00000000134	0.0821207	0.252935	0.470356	Tfe3	1.98316
14158	ENSMUSG00000079564	2.22968	0.0490051	NA	Gm11149
17295	ENSMUSG00000103440	2.21034	0.0032034	NA	Gm37131
17284	ENSMUSG00000103383	2.2098	0.100365	NA	Gm37754
16323	ENSMUSG00000095960	2.20868	0.0476736	NA	Gm13120
18668	ENSMUSG00000112937	2.20771	0.00942309	NA	Gm17746
19046	ENSMUSG00000115345	2.20431	0.0744478	NA	Gm33497
19016	ENSMUSG00000115151	2.20207	0.0988821	NA	Gm19276
18914	ENSMUSG00000114516	2.20126	0.0512495	NA	Gm46440
16949	ENSMUSG00000100158	2.19767	0.0465512	NA	Gm28119
18	ENSMUSG00000000148	0.0446767	0.479177	0.687017	Brat1	1.06137
19	ENSMUSG00000000149	0.0476259	0.439554	0.653519	Gna12	1.18589
20	ENSMUSG00000000154	0.371208	0.44231	0.655676	Slc22a18	1.17687
16038	ENSMUSG00000091650	2.18331	0.0466778	NA	Apol11a
12413	ENSMUSG00000061039	2.18079	0.11753	NA	Olfr920
8764	ENSMUSG00000038473	2.17565	0.0533096	NA	Nos1ap
9006	ENSMUSG00000039194	2.1742	0.0559994	NA	Rlbp1
16256	ENSMUSG00000094852	2.1704	0.0482631	NA	Gm9034
1896	ENSMUSG00000020123	2.16883	0.193432	NA	Avpr1a
8279	ENSMUSG00000036912	2.15696	0.06448	NA	Piwil4
3327	ENSMUSG00000023781	2.15316	0.180931	NA	Hes7
19037	ENSMUSG00000115289	2.15162	0.0336912	NA	Gm49164
15220	ENSMUSG00000085504	2.15059	0.0351286	NA	Gm14055
13779	ENSMUSG00000074881	2.1469	0.473686	NA	Mageb3
21	ENSMUSG00000000167	0.124219	0.515667	0.715287	Pih1d2	0.955489
22	ENSMUSG00000000168	-0.22399	6.04e-05	0.00117783	Dlat	14.0151
7054	ENSMUSG00000032355	2.14433	0.00877015	NA	Mlip
8723	ENSMUSG00000038352	2.14006	0.0380343	NA	Arl5c
15397	ENSMUSG00000086347	2.13326	0.149766	NA	Gm11626
23	ENSMUSG00000000171	-0.23471	0.000421757	0.00498971	Sdhd	11.2113
17471	ENSMUSG00000104850	2.12581	0.161331	NA	Gm42901
16072	ENSMUSG00000091993	2.12379	0.180417	NA	B930036N10Rik
17709	ENSMUSG00000106518	2.12321	0.13353	NA	Gm42759
10213	ENSMUSG00000044562	2.12288	0.050357	NA	Rasip1
8015	ENSMUSG00000035818	2.12233	0.030263	NA	Plekhs1
15835	ENSMUSG00000090034	2.11976	0.187428	NA	Gm15917
274	ENSMUSG00000001986	2.11789	0.031501	NA	Gria3
13194	ENSMUSG00000069792	2.11109	0.0575229	NA	Wfdc17
14299	ENSMUSG00000081093	2.10761	0.141357	NA	Gm12565
8664	ENSMUSG00000038201	2.10651	0.207332	NA	Kcna7
16423	ENSMUSG00000097017	2.10166	0.125163	NA	Gm26707
24	ENSMUSG00000000184	0.0520068	0.219153	0.429438	Ccnd2	2.18999
15501	ENSMUSG00000086839	2.10054	0.0173334	NA	Gm11973
14264	ENSMUSG00000080972	2.094	0.165323	NA	Gm16061
25	ENSMUSG00000000194	0.0501191	0.317712	0.541579	Gpr107	1.65421
14649	ENSMUSG00000082519	2.09115	0.111388	NA	Vamp7-ps
19091	ENSMUSG00000115643	2.08942	0.0251858	NA	Gm49011
11727	ENSMUSG00000055333	2.08922	0.00949391	NA	Fat2
3644	ENSMUSG00000024552	2.08914	0.0284475	NA	Slc14a2
6333	ENSMUSG00000030724	2.08651	0.144522	NA	Cd19
16208	ENSMUSG00000093924	2.08481	0.217001	NA	Gm12623
4564	ENSMUSG00000026748	2.08349	0.127743	NA	Plxdc2
15237	ENSMUSG00000085582	2.07711	0.0185664	NA	3110099E03Rik
15400	ENSMUSG00000086359	2.07678	0.245502	NA	9630013K17Rik
13165	ENSMUSG00000069307	2.07484	0.156672	NA	H2bc23
15187	ENSMUSG00000085337	2.07405	0.0393331	NA	Gm15964
17841	ENSMUSG00000107344	2.07256	0.0540543	NA	Gm2559
18733	ENSMUSG00000113402	2.06132	0.175255	NA	Zfp996
16194	ENSMUSG00000093686	2.06047	0.167256	NA	Gm4705
5784	ENSMUSG00000029368	2.05521	0.068816	NA	Alb
18022	ENSMUSG00000108456	2.0479	0.0447339	NA	4732496C06Rik
14227	ENSMUSG00000080818	2.04492	0.114957	NA	Gm9434
15120	ENSMUSG00000085083	2.0444	0.0930508	NA	Gm11615
10464	ENSMUSG00000046245	2.04	0.0531054	NA	Pilra
18870	ENSMUSG00000114210	2.03903	0.0333475	NA	A330084C13Rik
14117	ENSMUSG00000079339	2.03871	0.0870609	NA	Ifit1bl1
13565	ENSMUSG00000073559	2.03625	0.107989	NA	Gm8618
45	ENSMUSG00000000359	2.03506	0.0790166	NA	Rem1
26	ENSMUSG00000000223	1.19867	0.0809072	0.226649	Drp2	3.62759
14976	ENSMUSG00000084079	2.03286	0.108242	NA	Gm11631
7898	ENSMUSG00000035296	2.02943	0.0681518	NA	Sgcg
15495	ENSMUSG00000086796	2.02488	0.244	NA	4932702P03Rik
1107	ENSMUSG00000011154	2.02146	0.209896	NA	Cfap161
15308	ENSMUSG00000085893	2.01669	0.224541	NA	Gm12091
18120	ENSMUSG00000109128	2.01604	0.176986	NA	Gm45022
10656	ENSMUSG00000047495	2.01479	0.033996	NA	Dlgap2
27	ENSMUSG00000000244	0.0935493	0.75645	0.874372	Tspan32	0.402684
18237	ENSMUSG00000109841	2.00279	0.0592227	NA	E330011O21Rik
15147	ENSMUSG00000085174	1.99542	0.183025	NA	Gm16206
28	ENSMUSG00000000247	0.0287377	0.943738	0.975156	Lhx2	0.0835414
2712	ENSMUSG00000021879	1.98816	0.215313	NA	Dnah12
17697	ENSMUSG00000106421	1.98814	0.088867	NA	Gm9645
15509	ENSMUSG00000086868	1.98659	0.0694344	NA	Gm15883
16341	ENSMUSG00000096171	1.98311	0.0317853	NA	Gm8055
16269	ENSMUSG00000095026	1.98166	0.162562	NA	Gm3336
17080	ENSMUSG00000101517	1.97924	0.013146	NA	4732465J04Rik
17513	ENSMUSG00000105180	1.97518	0.104122	NA	Gm4863
29	ENSMUSG00000000253	-0.0814458	0.493496	0.698943	Gmpr	1.01889
10521	ENSMUSG00000046634	1.9668	0.108025	NA	Pkd1l1
19209	ENSMUSG00000116655	1.96579	0.206834	NA	Gm35455
14210	ENSMUSG00000080731	1.96546	0.195512	NA	Rps2-ps9
18791	ENSMUSG00000113738	1.96411	0.109553	NA	Gm40910
9531	ENSMUSG00000041062	1.9629	0.138748	NA	Mslnl
30	ENSMUSG00000000266	-0.0733922	0.700443	0.840177	Mid2	0.51366
1995	ENSMUSG00000020325	1.95672	0.109301	NA	Fstl3
6873	ENSMUSG00000031970	1.9542	0.0375053	NA	Dbndd1
18950	ENSMUSG00000114755	1.9531	0.110979	NA	Galr3
11445	ENSMUSG00000053111	1.95103	0.0642201	NA	Fank1
2142	ENSMUSG00000020627	1.94765	0.195853	NA	Klhl29
17193	ENSMUSG00000102606	1.94473	0.192632	NA	Rpl21-ps1
16647	ENSMUSG00000097713	1.94465	0.232069	NA	Gm7741
13026	ENSMUSG00000067724	1.94134	0.038658	NA	Gbx1
18231	ENSMUSG00000109799	1.93962	0.0472237	NA	Gm45515
17296	ENSMUSG00000103454	1.93958	0.231806	NA	Gm34303
8654	ENSMUSG00000038173	1.93877	0.178937	NA	Enpp6
31	ENSMUSG00000000275	-0.0677318	0.248941	0.465945	Trim25	2.00613
16418	ENSMUSG00000097003	1.9347	0.184386	NA	D930007P13Rik
16048	ENSMUSG00000091786	1.92957	0.16564	NA	Gm8425
32	ENSMUSG00000000276	-0.100423	0.196392	0.400862	Dgke	2.34819
16598	ENSMUSG00000097559	1.92846	0.101333	NA	D430018E03Rik
18525	ENSMUSG00000111920	1.92686	0.171037	NA	Gm7370
33	ENSMUSG00000000278	0.202917	0.00284616	0.0201855	Scpep1	8.45677
34	ENSMUSG00000000282	0.478722	2.93e-07	2.17e-05	Mnt	21.7026
2034	ENSMUSG00000020407	1.92302	0.0384227	NA	Upp1
35	ENSMUSG00000000290	-0.115111	0.677279	0.824517	Itgb2	0.562178
36	ENSMUSG00000000295	0.190332	0.0689206	0.20295	Hddc2	3.85892
37	ENSMUSG00000000296	0.304138	0.107841	0.272707	Tpd52l1	3.21302
16441	ENSMUSG00000097078	1.9107	0.110662	NA	Gm26566
17901	ENSMUSG00000107734	1.90819	0.0506954	NA	Gm30055
13965	ENSMUSG00000078592	1.90783	0.163323	NA	Gm4609
9585	ENSMUSG00000041309	1.90462	0.267894	NA	Nkx6-2
6096	ENSMUSG00000030114	1.90368	0.188178	NA	Klrg1
38	ENSMUSG00000000301	0.0359049	0.644939	0.805886	Pemt	0.632765
39	ENSMUSG00000000318	-0.0329494	0.857645	0.931568	Clec10a	0.221548
40	ENSMUSG00000000326	-0.0804405	0.140545	0.324481	Comt	2.83089
17270	ENSMUSG00000103280	1.89023	0.217552	NA	Gm37277
14646	ENSMUSG00000082512	1.88626	0.173347	NA	Gm13937
19241	ENSMUSG00000116864	1.88384	0.0579071	NA	Gm3320
41	ENSMUSG00000000339	-0.256836	0.00038346	0.00464602	Rtca	11.3486
17885	ENSMUSG00000107655	1.88055	0.197142	NA	Gm44220
19117	ENSMUSG00000115842	1.88032	0.0653676	NA	Gm49092
42	ENSMUSG00000000340	-0.095185	0.0800325	0.224998	Dbt	3.64327
15092	ENSMUSG00000084936	1.87766	0.0382972	NA	Gm11583
15235	ENSMUSG00000085572	1.87754	0.179977	NA	Gm16234
16580	ENSMUSG00000097488	1.87684	0.253231	NA	4732487G21Rik
19107	ENSMUSG00000115779	1.87595	0.258901	NA	4930592A05Rik
43	ENSMUSG00000000346	0.0451342	0.401037	0.617353	Dazap2	1.31819
44	ENSMUSG00000000355	-0.416707	0.000260172	0.00348296	Mcts1	11.9082
12351	ENSMUSG00000060459	1.8687	0.0224156	NA	Kng2
17432	ENSMUSG00000104574	1.86781	0.0568747	NA	Gm42836
15151	ENSMUSG00000085183	1.86381	0.0181037	NA	Wincr1
17915	ENSMUSG00000107802	1.85416	0.109288	NA	1700126G02Rik
14584	ENSMUSG00000082248	1.85179	0.284001	NA	Gm13161
46	ENSMUSG00000000374	-0.0178378	0.722872	0.854781	Trappc10	0.468189
16447	ENSMUSG00000097092	1.84287	0.0563066	NA	Gm26725
47	ENSMUSG00000000378	-0.0522198	0.377095	0.596393	Ccm2	1.407
6083	ENSMUSG00000030092	1.83815	0.11853	NA	Cntn6
16744	ENSMUSG00000098006	1.83704	0.29678	NA	Gm8565
18000	ENSMUSG00000108321	1.83572	0.16705	NA	Gm44649
17505	ENSMUSG00000105127	1.83518	0.144736	NA	Gm42470
18662	ENSMUSG00000112887	1.83425	0.275164	NA	Gm47961
48	ENSMUSG00000000384	-0.0993473	0.150286	0.338512	Tbrg4	2.73422
17892	ENSMUSG00000107685	1.83191	0.224847	NA	Gm5995
15626	ENSMUSG00000087341	1.83093	0.0285244	NA	0610040F04Rik
17835	ENSMUSG00000107314	1.83079	0.174134	NA	Gm20488
18241	ENSMUSG00000109866	1.82795	0.205512	NA	Gm45714
12864	ENSMUSG00000065489	1.82705	0.231	NA	Mir365-2
50	ENSMUSG00000000392	-1.06089	0.0346841	0.126165	Fap	4.84958
12576	ENSMUSG00000062461	1.82579	0.163466	NA	Rpl27a-ps4
51	ENSMUSG00000000399	-0.188144	0.00101273	0.00942829	Ndufa9	9.94753
15004	ENSMUSG00000084178	1.82384	0.231845	NA	Gm11759
53	ENSMUSG00000000409	0.353929	0.383203	0.60218	Lck	1.38382
14279	ENSMUSG00000081034	1.82216	0.0788201	NA	Gm5944
16481	ENSMUSG00000097185	1.82173	0.238265	NA	Gm26596
12353	ENSMUSG00000060470	1.81999	0.140038	NA	Adgrg3
16757	ENSMUSG00000098065	1.81653	0.19663	NA	Gm5177
12539	ENSMUSG00000062151	1.81083	0.0334311	NA	Unc13c
16299	ENSMUSG00000095493	1.80635	0.0743541	NA	A630023A22Rik
13846	ENSMUSG00000075420	1.80344	0.152159	NA	Smim6
54	ENSMUSG00000000420	-0.162883	0.00766402	0.0422968	Galnt1	7.02768
55	ENSMUSG00000000439	0.0787115	0.185607	0.386454	Mkrn2	2.42967
56	ENSMUSG00000000440	0.0310595	0.584098	0.765186	Pparg	0.775719
12267	ENSMUSG00000059816	1.79417	0.211198	NA	Shisal2a
7776	ENSMUSG00000034871	1.78866	0.148062	NA	Fam151a
14948	ENSMUSG00000083921	1.78246	0.0197819	NA	Gm15750
18537	ENSMUSG00000111973	1.7806	0.280853	NA	Gm48827
13588	ENSMUSG00000073679	1.77976	0.378037	NA	Mxra8os
9323	ENSMUSG00000040283	1.77795	0.147067	NA	Btnl9
57	ENSMUSG00000000441	0.000181092	0.997512	0.998878	Raf1	0.00359433
5331	ENSMUSG00000028451	1.77549	0.136687	NA	1700022I11Rik
8102	ENSMUSG00000036162	1.77548	0.252248	NA	Fam219aos
16731	ENSMUSG00000097954	1.77136	0.0299871	NA	Gm4217
58	ENSMUSG00000000486	0.694296	0.213018	0.421175	Septin1	2.23095
6196	ENSMUSG00000030359	1.77049	0.227272	NA	Pzp
14322	ENSMUSG00000081169	1.77021	0.18265	NA	Gm12551
14562	ENSMUSG00000082162	1.76877	0.0829915	NA	Gm14701
16058	ENSMUSG00000091881	1.76806	0.154806	NA	Gm17146
59	ENSMUSG00000000489	-0.0820062	0.909631	0.958579	Pdgfb	0.136647
14702	ENSMUSG00000082810	1.76477	0.13901	NA	Gm8682
17369	ENSMUSG00000103966	1.76446	0.309679	NA	Gm37120
60	ENSMUSG00000000530	0.0719468	0.465828	0.676383	Acvrl1	1.10213
17565	ENSMUSG00000105597	1.75575	0.195721	NA	4633401B06Rik
61	ENSMUSG00000000531	0.203396	0.291279	0.51317	Tamalin	1.77953
62	ENSMUSG00000000532	0.287864	0.000128766	0.00207434	Acvr1b	12.923
17578	ENSMUSG00000105658	1.74842	0.250935	NA	Gm43531
12168	ENSMUSG00000058952	1.74557	0.220618	NA	Cfi
63	ENSMUSG00000000538	-0.0074783	0.885595	0.945646	Tom1l2	0.175282
12896	ENSMUSG00000066116	1.74058	0.028405	NA	Gm10154
416	ENSMUSG00000002980	1.74045	0.142279	NA	Bcam
64	ENSMUSG00000000552	-0.235513	0.00517258	0.0315137	Zfp385a	7.5949
12519	ENSMUSG00000062007	1.73482	0.258255	NA	Hsh2d
11752	ENSMUSG00000055540	1.73416	0.235535	NA	Epha6
65	ENSMUSG00000000555	0.127182	0.066614	0.198484	Itga5	3.90803
16578	ENSMUSG00000097476	1.72848	0.0911153	NA	Gm26583
66	ENSMUSG00000000561	-0.24566	0.00382239	0.0254478	Wdr77	8.03131
67	ENSMUSG00000000563	-0.326757	8.64e-06	0.00027146	Atp5pb	16.8205
18804	ENSMUSG00000113816	1.72064	0.0314307	NA	Gm47003
14446	ENSMUSG00000081688	1.72004	0.112459	NA	Gm12499
11685	ENSMUSG00000054978	1.71801	0.0866102	NA	Kbtbd13
16544	ENSMUSG00000097368	1.7164	0.0964603	NA	Gm10390
18105	ENSMUSG00000108969	1.71337	0.127124	NA	Gm45044
16789	ENSMUSG00000098180	1.7121	0.132904	NA	Gm5430
12415	ENSMUSG00000061048	1.7114	0.283007	NA	Cdh3
68	ENSMUSG00000000567	0.405391	0.00140713	0.0120148	Sox9	9.47303
5058	ENSMUSG00000027867	1.70392	0.237061	NA	Spag17
18045	ENSMUSG00000108607	1.7013	0.080411	NA	Gm44646
69	ENSMUSG00000000568	-0.00303397	0.954865	0.981229	Hnrnpd	0.066632
70	ENSMUSG00000000579	-0.689958	0.00021902	0.00305148	Dynlt1c	12.1566
18103	ENSMUSG00000108959	1.69955	0.0134414	NA	Gm44697
10840	ENSMUSG00000048655	1.69817	0.128353	NA	Ccdc169
18277	ENSMUSG00000110148	1.69556	0.056801	NA	5830408C22Rik
17303	ENSMUSG00000103527	1.69481	0.209212	NA	Gm37261
14576	ENSMUSG00000082197	1.69352	0.0396834	NA	Gm8577
8665	ENSMUSG00000038204	1.69116	0.251235	NA	Asb10
71	ENSMUSG00000000581	-0.205211	0.0657415	0.196833	C1d	3.92705
72	ENSMUSG00000000594	0.158287	0.0332818	0.122394	Gm2a	4.90912
73	ENSMUSG00000000600	-0.0952705	0.192244	0.395186	Krit1	2.37899
17941	ENSMUSG00000107946	1.68643	0.0255602	NA	Gm44066
9639	ENSMUSG00000041567	1.6864	0.293854	NA	Serpina12
19301	ENSMUSG00000117256	1.68593	0.227403	NA	Gm5497
14104	ENSMUSG00000079243	1.68563	0.321247	NA	Xirp1
15285	ENSMUSG00000085768	1.68406	0.242993	NA	Gm13707
74	ENSMUSG00000000605	0.136457	0.0652881	0.195941	Clcn4	3.93704
75	ENSMUSG00000000628	0.377768	0.000548376	0.00608474	Hk2	10.8325
12245	ENSMUSG00000059602	1.68067	0.0270852	NA	Syn3
16787	ENSMUSG00000098175	1.68046	0.0905378	NA	Gm7545
12048	ENSMUSG00000057967	1.67989	0.0867185	NA	Fgf18
18157	ENSMUSG00000109357	1.67846	0.111965	NA	Gm45236
18306	ENSMUSG00000110309	1.67449	0.164033	NA	Gm7419
978	ENSMUSG00000008601	1.67391	0.0301562	NA	Rab25
76	ENSMUSG00000000631	0.114068	0.0486524	0.160228	Myo18a	4.36134
12565	ENSMUSG00000062365	1.67008	0.128174	NA	Gm4968
4483	ENSMUSG00000026580	1.66652	0.0965377	NA	Selp
17946	ENSMUSG00000107965	1.66651	0.139729	NA	Gm44259
785	ENSMUSG00000006218	1.66051	0.0722231	NA	Fam131c
2876	ENSMUSG00000022223	1.66027	0.0614213	NA	Sdr39u1
4436	ENSMUSG00000026480	1.65997	0.14243	NA	Ncf2
19166	ENSMUSG00000116338	1.65985	0.0972275	NA	7530414M10Rik
78	ENSMUSG00000000686	-0.320722	1.73e-06	8.33e-05	Abhd15	19.1408
14713	ENSMUSG00000082873	1.65501	0.172527	NA	Gm15367
14538	ENSMUSG00000082066	1.65432	0.136535	NA	Gm13904
18040	ENSMUSG00000108573	1.65304	0.134351	NA	Gm44986
18540	ENSMUSG00000112000	1.65247	0.181299	NA	Gm47956
16200	ENSMUSG00000093805	1.65231	0.213931	NA	Gal3st2b
14658	ENSMUSG00000082585	1.65106	0.306104	NA	Gm15387
14421	ENSMUSG00000081593	1.6487	0.227226	NA	Gm11841
14983	ENSMUSG00000084105	1.64837	0.188191	NA	Gm13252
19208	ENSMUSG00000116650	1.64784	0.198238	NA	Gm49657
10595	ENSMUSG00000047040	1.64648	0.17982	NA	Prr15l
79	ENSMUSG00000000693	0.551579	1.04e-05	0.000312305	Loxl3	16.5531
16800	ENSMUSG00000098203	1.64171	0.0509443	NA	Gm9568
80	ENSMUSG00000000708	-0.260572	0.000668756	0.00697293	Kat2b	10.5462
81	ENSMUSG00000000711	-0.0778008	0.0750869	0.215217	Rab5b	3.73529
82	ENSMUSG00000000730	-0.0457402	0.889532	0.947773	Dnmt3l	0.168882
18437	ENSMUSG00000111172	1.63419	0.0760943	NA	Gm39302
14665	ENSMUSG00000082632	1.63276	0.0128249	NA	Gm13365
16036	ENSMUSG00000091636	1.6293	0.127286	NA	Akain1
12320	ENSMUSG00000060188	1.62646	0.220047	NA	Cxcl17
19014	ENSMUSG00000115127	1.62337	0.103534	NA	Gm46515
7989	ENSMUSG00000035699	1.62057	0.0440639	NA	Slc51a
83	ENSMUSG00000000732	-0.0591817	0.880081	0.942872	Icosl	0.184291
11830	ENSMUSG00000056155	1.61685	0.222858	NA	Nanos3
17860	ENSMUSG00000107458	1.61411	0.233678	NA	Gm44040
17078	ENSMUSG00000101503	1.6097	0.0349202	NA	Gm28364
84	ENSMUSG00000000738	-0.101459	0.119265	0.291683	Spg7	3.06776
17129	ENSMUSG00000102051	1.6081	0.177161	NA	Ly6a2
12706	ENSMUSG00000063556	1.60791	0.217092	NA	Gm10132
11891	ENSMUSG00000056643	1.60617	0.215753	NA	Chst13
19314	ENSMUSG00000117310	1.60561	0.152672	NA	Ptp4a1
85	ENSMUSG00000000739	0.89107	0.042464	0.145263	Sult5a1	4.55762
16831	ENSMUSG00000098588	1.6028	0.138321	NA	Mir6340
15429	ENSMUSG00000086493	1.60245	0.209114	NA	Gm12204
12151	ENSMUSG00000058812	1.60134	0.0793263	NA	0610039K10Rik
16459	ENSMUSG00000097134	1.59997	0.0707767	NA	1110002J07Rik
7590	ENSMUSG00000034226	1.59824	0.0754139	NA	Rhov
86	ENSMUSG00000000740	0.159721	0.171254	0.366926	Rpl13	2.54579
87	ENSMUSG00000000743	-0.0190573	0.708494	0.84542	Chmp1a	0.497172
18593	ENSMUSG00000112381	1.59633	0.113288	NA	Gm8170
19168	ENSMUSG00000116355	1.59619	0.319214	NA	Gm5217
6831	ENSMUSG00000031886	1.59418	0.12761	NA	Ces2e
88	ENSMUSG00000000751	-0.0688121	0.29823	0.520736	Rpa1	1.7455
15258	ENSMUSG00000085658	1.58863	0.0782529	NA	Gm15704
89	ENSMUSG00000000753	0.230452	0.00185598	0.0146998	Serpinf1	9.0736
15729	ENSMUSG00000087739	1.58379	0.290655	NA	Gm24644
15362	ENSMUSG00000086206	1.58268	0.315914	NA	Gm13783
19187	ENSMUSG00000116561	1.5799	0.0988706	NA	Gm18335
14422	ENSMUSG00000081597	1.57793	0.184105	NA	Gm14506
13192	ENSMUSG00000069763	1.57179	0.178493	NA	Tmem100
90	ENSMUSG00000000759	-0.00838179	0.900011	0.953441	Tubgcp3	0.151986
11550	ENSMUSG00000053914	1.5708	0.0402691	NA	Kdm4d
16043	ENSMUSG00000091730	1.56748	0.227863	NA	Gm17230
91	ENSMUSG00000000776	0.242589	0.000429795	0.00504857	Polr3d	11.1841
8920	ENSMUSG00000038910	1.5661	0.0885302	NA	Plcl2
16016	ENSMUSG00000091492	1.56503	0.114556	NA	Gm17025
92	ENSMUSG00000000782	-0.84504	0.139618	0.323004	Tcf7	2.84044
93	ENSMUSG00000000787	-0.0332488	0.605268	0.779456	Ddx3x	0.724354
2525	ENSMUSG00000021451	1.55402	0.338384	NA	Sema4d
95	ENSMUSG00000000792	0.58425	0.146428	0.332664	Slc5a5	2.77174
9803	ENSMUSG00000042256	1.55048	0.260091	NA	Ptchd4
97	ENSMUSG00000000804	-0.0404257	0.546218	0.737619	Usp32	0.872452
98	ENSMUSG00000000811	0.19938	0.00198084	0.0153707	Txnrd3	8.97967
6028	ENSMUSG00000029875	1.548	0.187601	NA	Ccdc184
17828	ENSMUSG00000107276	1.54553	0.135757	NA	Gm42858
17387	ENSMUSG00000104187	1.54527	0.297403	NA	Gm37820
16107	ENSMUSG00000092258	1.54391	0.333164	NA	Gm20444
14467	ENSMUSG00000081751	1.54076	0.264132	NA	Gm14251
99	ENSMUSG00000000823	0.00775456	0.902133	0.954282	Zfp512b	0.148588
17833	ENSMUSG00000107304	1.53991	0.257529	NA	Gm43775
13675	ENSMUSG00000074281	1.53792	0.242286	NA	Gm12522
100	ENSMUSG00000000826	-0.0396809	0.505525	0.707999	Dnajc5	0.984147
269	ENSMUSG00000001946	1.53492	0.344793	NA	Esam
7038	ENSMUSG00000032327	1.53421	0.180618	NA	Stra6
3835	ENSMUSG00000024987	1.53247	0.189161	NA	Cyp26a1
15069	ENSMUSG00000084828	1.53157	0.0740555	NA	Gm12367
2778	ENSMUSG00000022014	1.52982	0.255346	NA	Epsti1
5662	ENSMUSG00000029086	1.52646	0.19995	NA	Prom1
101	ENSMUSG00000000827	0.0871749	0.0825617	0.229249	Tpd52l2	3.59838
19259	ENSMUSG00000116987	1.52079	0.237963	NA	Gm49625
15747	ENSMUSG00000089635	1.51995	0.406189	NA	Gm16559
17755	ENSMUSG00000106853	1.51778	0.311019	NA	Gm7492
102	ENSMUSG00000000838	-0.46373	2.48e-06	0.000108468	Fmr1	18.6212
15357	ENSMUSG00000086181	1.51558	0.24541	NA	C230034O21Rik
10649	ENSMUSG00000047428	1.51382	0.134123	NA	Dlk2
18587	ENSMUSG00000112348	1.51029	0.267731	NA	Gm36634
14413	ENSMUSG00000081565	1.50924	0.271433	NA	Rps12-ps5
17796	ENSMUSG00000107030	1.50881	0.245788	NA	Gm5291
18589	ENSMUSG00000112364	1.50795	0.145066	NA	4930503E24Rik
19201	ENSMUSG00000116622	1.50745	0.0584102	NA	Gm5221
18918	ENSMUSG00000114533	1.50745	0.251819	NA	Gm8416
16280	ENSMUSG00000095180	1.50703	0.0545416	NA	Rhox5
15680	ENSMUSG00000087515	1.50588	0.259599	NA	Gm13554
17539	ENSMUSG00000105406	1.50527	0.301362	NA	Gm43247
103	ENSMUSG00000000876	-0.223093	5.76e-05	0.00114082	Pxmp4	14.0836
11410	ENSMUSG00000052819	1.5043	0.355144	NA	Best2
14839	ENSMUSG00000083454	1.50313	0.133698	NA	Gm13226
104	ENSMUSG00000000881	0.155577	0.139748	0.323152	Dlg3	2.8391
15013	ENSMUSG00000084231	1.50197	0.200918	NA	Gm11975
10104	ENSMUSG00000043924	1.49928	0.224281	NA	Ncmap
17281	ENSMUSG00000103366	1.49885	0.249385	NA	C630004L07Rik
13039	ENSMUSG00000067882	1.49673	0.227637	NA	Casp16
15868	ENSMUSG00000090173	1.49378	0.0769344	NA	Fbxw10
4751	ENSMUSG00000027188	1.49342	0.105928	NA	Pamr1
3349	ENSMUSG00000023902	1.49242	0.230644	NA	Zscan10
105	ENSMUSG00000000884	0.186922	0.0968177	0.25456	Gnb1l	3.36859
106	ENSMUSG00000000901	0.775776	2.02e-11	1.63e-08	Mmp11	35.5269
107	ENSMUSG00000000902	0.116233	0.019331	0.0826605	Smarcb1	5.69294
2439	ENSMUSG00000021228	1.48694	0.295819	NA	Acot3
17926	ENSMUSG00000107863	1.48641	0.128132	NA	Gm44389
2278	ENSMUSG00000020875	1.48521	0.255197	NA	Hoxb9
16531	ENSMUSG00000097330	1.48202	0.174892	NA	Gm26672
16874	ENSMUSG00000099470	1.4817	0.280509	NA	Gm29340
108	ENSMUSG00000000903	1.2432	0.0479238	0.158674	Vpreb3	4.38311
17037	ENSMUSG00000101129	1.47447	0.155256	NA	Gm5254
109	ENSMUSG00000000915	0.036081	0.701977	0.841326	Hip1r	0.510503
14302	ENSMUSG00000081099	1.47114	0.147722	NA	Gm5270
110	ENSMUSG00000000916	-0.127159	0.21175	0.419693	Nsun5	2.23957
111	ENSMUSG00000000934	0.0823579	0.346233	0.568821	Top1mt	1.53019
112	ENSMUSG00000000938	-0.211583	0.32827	0.551275	Hoxa10	1.60705
113	ENSMUSG00000000942	-0.0613453	0.471441	0.680538	Hoxa4	1.08485
17053	ENSMUSG00000101258	1.4623	0.247017	NA	Gm29477
14216	ENSMUSG00000080773	1.46214	0.0578765	NA	Gm12955
114	ENSMUSG00000000948	-0.234855	0.665455	0.817836	Gm38393	0.587588
13469	ENSMUSG00000072693	1.45936	0.26822	NA	Gm10401
16895	ENSMUSG00000099686	1.45746	0.285007	NA	Gm29460
115	ENSMUSG00000000957	0.0621854	0.323001	0.546918	Mmp14	1.63039
116	ENSMUSG00000000958	-0.0296447	0.892012	0.948655	Slc7a7	0.164865
296	ENSMUSG00000002100	1.45411	0.285385	NA	Mybpc3
117	ENSMUSG00000000959	0.0334934	0.576763	0.759817	Oxa1l	0.793949
118	ENSMUSG00000000976	-0.0655797	0.253182	0.470596	Heatr6	1.98175
13688	ENSMUSG00000074361	1.45315	0.247202	NA	C5ar2
2795	ENSMUSG00000022039	1.4519	0.237374	NA	Adam2
16624	ENSMUSG00000097628	1.45062	0.154815	NA	Gm2383
18521	ENSMUSG00000111899	1.44948	0.196138	NA	Gm18636
11551	ENSMUSG00000053925	1.44864	0.0801187	NA	Gm9929
19227	ENSMUSG00000116814	1.4485	0.271762	NA	Gm49636
7706	ENSMUSG00000034623	1.44849	0.30125	NA	Prss55
120	ENSMUSG00000001016	0.025356	0.735774	0.861789	Ilf2	0.442665
18347	ENSMUSG00000110540	1.44765	0.087815	NA	Gm45743
1454	ENSMUSG00000017314	1.44731	0.0361315	NA	Mpp2
991	ENSMUSG00000008932	1.4455	0.0398329	NA	Slc1a7
16264	ENSMUSG00000094958	1.4451	0.149514	NA	3110021N24Rik
121	ENSMUSG00000001017	-0.106084	0.0538875	0.1717	Chtop	4.21391
15785	ENSMUSG00000089781	1.44049	0.236819	NA	Gm15756
16385	ENSMUSG00000096810	1.43783	0.101061	NA	Gm10481
122	ENSMUSG00000001018	-0.023111	0.71891	0.852199	Snapin	0.476117
14624	ENSMUSG00000082399	1.43617	0.154066	NA	Gm14036
7927	ENSMUSG00000035403	1.43456	0.175659	NA	Crb2
123	ENSMUSG00000001020	0.250078	0.310869	0.533535	S100a4	1.68562
15007	ENSMUSG00000084203	1.43178	0.270228	NA	Gm15593
13177	ENSMUSG00000069554	1.43057	0.330089	NA	I830134H01Rik
15950	ENSMUSG00000090860	1.43036	0.117563	NA	Gm17134
15771	ENSMUSG00000089712	1.42991	0.131106	NA	Gm15889
124	ENSMUSG00000001021	0.317632	0.103308	0.265492	S100a3	3.27497
125	ENSMUSG00000001025	0.271571	0.00530256	0.0321837	S100a6	7.55909
127	ENSMUSG00000001034	0.104524	0.126963	0.304174	Mapk7	2.97752
128	ENSMUSG00000001036	-0.0287868	0.600633	0.776515	Epn2	0.735445
8355	ENSMUSG00000037166	1.42373	0.43308	NA	Ppp1r14a
14296	ENSMUSG00000081084	1.42256	0.193616	NA	Gm5638
129	ENSMUSG00000001039	-0.208861	0.247656	0.464244	B9d1	2.01359
130	ENSMUSG00000001052	0.087417	0.099684	0.259298	Sec24b	3.32649
2527	ENSMUSG00000021456	1.41893	0.168742	NA	Fbp2
14739	ENSMUSG00000082969	1.4186	0.306393	NA	Gm12630
4261	ENSMUSG00000026068	1.4186	0.174149	NA	Il18rap
12808	ENSMUSG00000064330	1.41834	0.0556893	NA	Pde6h
13583	ENSMUSG00000073650	1.41831	0.117717	NA	Catip
16903	ENSMUSG00000099803	1.40967	0.311091	NA	Gm28863
14561	ENSMUSG00000082160	1.40905	0.267979	NA	Gm11578
14974	ENSMUSG00000084071	1.40793	0.37962	NA	Gm13378
131	ENSMUSG00000001053	0.156041	0.241134	0.457134	N4bp3	2.05209
132	ENSMUSG00000001054	-0.0449284	0.528213	0.724257	Rmnd5b	0.920807
12335	ENSMUSG00000060314	1.404	0.146893	NA	Zfp941
16162	ENSMUSG00000093390	1.40344	0.088729	NA	Gm20652
133	ENSMUSG00000001056	-0.1534	0.200847	0.406804	Nhp2	2.31583
134	ENSMUSG00000001062	0.202011	0.0248158	0.0990782	Vps9d1	5.3326
15413	ENSMUSG00000086417	1.39924	0.0553652	NA	Gm12996
17694	ENSMUSG00000106392	1.39798	0.379023	NA	Gm5870
4857	ENSMUSG00000027401	1.39788	0.205474	NA	Tgm3
135	ENSMUSG00000001065	-0.0458799	0.613784	0.784852	Zfp276	0.704196
14841	ENSMUSG00000083460	1.39231	0.0918825	NA	Gm12182
12101	ENSMUSG00000058420	1.39032	0.168755	NA	Syt17
18094	ENSMUSG00000108900	1.38992	0.239343	NA	Ccdc194
136	ENSMUSG00000001076	1.4913	0.00787184	0.0431368	C1ql4	6.98908
14534	ENSMUSG00000082054	1.38617	0.161815	NA	Psmb6-ps
137	ENSMUSG00000001082	0.0846129	0.337592	0.560665	Mfsd10	1.56665
138	ENSMUSG00000001089	-0.0030507	0.961339	0.983357	Luzp1	0.0568829
18185	ENSMUSG00000109513	1.3806	0.137331	NA	Gm44928
15752	ENSMUSG00000089657	1.37862	0.264039	NA	Gm16585
18955	ENSMUSG00000114784	1.37604	0.109213	NA	Gm47754
1990	ENSMUSG00000020312	1.37578	0.260754	NA	Shc2
16495	ENSMUSG00000097224	1.37571	0.308271	NA	Gm26716
16797	ENSMUSG00000098194	1.37568	0.190918	NA	Gm7286
1240	ENSMUSG00000014773	1.37516	0.119798	NA	Dll1
15354	ENSMUSG00000086163	1.37366	0.338051	NA	Gm14206
16335	ENSMUSG00000096094	1.37353	0.368409	NA	A630095N17Rik
140	ENSMUSG00000001098	0.147091	0.0208546	0.0871814	Kctd10	5.58349
12190	ENSMUSG00000059149	1.36974	0.246701	NA	Mfsd4a
141	ENSMUSG00000001100	-0.14728	0.00438123	0.0280867	Poldip2	7.83445
15252	ENSMUSG00000085631	1.3667	0.262319	NA	9630028H03Rik
142	ENSMUSG00000001105	0.0730135	0.399422	0.615971	Ift20	1.32401
19024	ENSMUSG00000115205	1.36535	0.082499	NA	Gm16374
5226	ENSMUSG00000028222	1.36433	0.288399	NA	Calb1
18722	ENSMUSG00000113308	1.36355	0.416509	NA	Gm48445
143	ENSMUSG00000001119	-0.0273849	0.686934	0.831728	Col6a1	0.541757
144	ENSMUSG00000001120	0.0299674	0.723847	0.855359	Pcbp3	0.466244
145	ENSMUSG00000001123	-0.11482	0.0549363	0.174008	Lgals9	4.1861
9296	ENSMUSG00000040209	1.3591	0.348526	NA	Zfp704
18967	ENSMUSG00000114842	1.35851	0.313531	NA	Gm47797
14506	ENSMUSG00000081940	1.3577	0.262675	NA	Xlr3e-ps
16781	ENSMUSG00000098141	1.35699	0.232098	NA	Gm6944
14608	ENSMUSG00000082332	1.35569	0.212429	NA	Gm13384
11350	ENSMUSG00000052373	1.35505	0.167608	NA	Mpp3
146	ENSMUSG00000001127	-0.094254	0.0904356	0.243392	Araf	3.46697
147	ENSMUSG00000001128	0.0151418	0.954861	0.981229	Cfp	0.0666377
11698	ENSMUSG00000055095	1.35327	0.378689	NA	Spink6
8770	ENSMUSG00000038491	1.34987	0.267795	NA	Cdk19os
13651	ENSMUSG00000074199	1.34946	0.20053	NA	Krtdap
15264	ENSMUSG00000085682	1.34886	0.25117	NA	Gm14267
17059	ENSMUSG00000101330	1.34866	0.0928469	NA	Gm10193
17470	ENSMUSG00000104846	1.34797	0.180547	NA	Gm43020
148	ENSMUSG00000001131	0.806393	8.42e-05	0.00150396	Timp1	13.5358
19059	ENSMUSG00000115451	1.34605	0.410425	NA	Gm49025
6968	ENSMUSG00000032186	1.34599	0.113114	NA	Tmod2
149	ENSMUSG00000001134	-0.233431	0.0857357	0.235076	Uxt	3.54396
9554	ENSMUSG00000041165	1.34337	0.276629	NA	Spem1
150	ENSMUSG00000001138	0.0999464	0.141564	0.325617	Cnnm3	2.82048
151	ENSMUSG00000001143	-0.15025	0.034138	0.124772	Lman2l	4.87248
152	ENSMUSG00000001150	-0.0207873	0.704648	0.842768	Mcm3ap	0.505026
14142	ENSMUSG00000079499	1.33807	0.352283	NA	6530402F18Rik
153	ENSMUSG00000001151	0.235818	0.0231055	0.0938345	Pcnt	5.43562
14021	ENSMUSG00000078879	1.33444	0.22417	NA	Zfp973
17902	ENSMUSG00000107736	1.33393	0.219357	NA	Gm44148
14528	ENSMUSG00000082036	1.3339	0.172873	NA	Gm13724
154	ENSMUSG00000001156	0.107148	0.188963	0.390508	Mxd1	2.40382
16648	ENSMUSG00000097714	1.33344	0.372842	NA	Gm20109
15417	ENSMUSG00000086434	1.33293	0.285952	NA	Gm15200
155	ENSMUSG00000001157	-0.281557	2.71e-06	0.00011476	Gmcl1	18.4933
12083	ENSMUSG00000058260	1.32668	0.28231	NA	Serpina9
156	ENSMUSG00000001158	-0.109934	0.12934	0.308079	Snrnp27	2.95076
157	ENSMUSG00000001166	0.711819	0.247863	0.464523	Oas1c	2.01238
158	ENSMUSG00000001173	-0.0214221	0.736158	0.862051	Ocrl	0.441912
17413	ENSMUSG00000104444	1.3238	0.30539	NA	Gm33051
159	ENSMUSG00000001175	-0.172358	0.000781751	0.00785066	Calm1	10.321
13347	ENSMUSG00000071262	1.32264	0.354965	NA	Zfp957
15850	ENSMUSG00000090101	1.31948	0.0909382	NA	Snhg9
18629	ENSMUSG00000112673	1.31873	0.217573	NA	Gm7413
14996	ENSMUSG00000084148	1.31861	0.279268	NA	Gm12380
17422	ENSMUSG00000104528	1.31748	0.124717	NA	Gm43314
17855	ENSMUSG00000107429	1.31638	0.320732	NA	Gm44206
160	ENSMUSG00000001211	-0.00243059	0.967246	0.986401	Agpat3	0.0480448
15675	ENSMUSG00000087492	1.31531	0.275001	NA	Gm15700
162	ENSMUSG00000001227	0.249736	0.742457	0.866272	Sema6b	0.42962
17357	ENSMUSG00000103905	1.31416	0.165102	NA	Gm34379
163	ENSMUSG00000001228	0.188653	0.519725	0.718126	Uhrf1	0.944181
164	ENSMUSG00000001229	0.108587	0.0707162	0.20661	Dpp9	3.82182
17076	ENSMUSG00000101501	1.31226	0.511788	NA	Rps27a-ps1
12134	ENSMUSG00000058700	1.311	0.355829	NA	Rpl21-ps12
11204	ENSMUSG00000051243	1.30965	0.228614	NA	Islr2
17051	ENSMUSG00000101227	1.30691	0.393791	NA	Gm29506
165	ENSMUSG00000001240	-0.299749	0.0294729	0.11237	Ramp2	5.08447
167	ENSMUSG00000001248	0.201907	0.000932823	0.0088379	Gramd1a	10.0661
168	ENSMUSG00000001249	0.271236	0.509287	0.710915	Hpn	0.973449
17163	ENSMUSG00000102370	1.30296	0.273813	NA	Gm37973
17274	ENSMUSG00000103303	1.30179	0.468943	NA	Gm37802
15448	ENSMUSG00000086560	1.30131	0.186636	NA	Gm13372
14344	ENSMUSG00000081262	1.29898	0.103925	NA	Gm12261
14396	ENSMUSG00000081494	1.29801	0.101695	NA	Gm14130
169	ENSMUSG00000001280	0.10838	0.13805	0.320423	Sp1	2.85674
13987	ENSMUSG00000078719	1.29645	0.252146	NA	Msmp
171	ENSMUSG00000001285	0.0369588	0.643064	0.804731	Myg1	0.636965
16244	ENSMUSG00000094622	1.29514	0.311092	NA	Gm3055
18729	ENSMUSG00000113380	1.29422	0.157438	NA	Gm48682
172	ENSMUSG00000001288	0.519643	2.1e-10	8.33e-08	Rarg	32.1489
14814	ENSMUSG00000083355	1.2925	0.104861	NA	Gm11581
173	ENSMUSG00000001289	-0.0311149	0.808424	0.905584	Pfdn5	0.306816
174	ENSMUSG00000001300	0.620961	0.000549453	0.00609248	Efnb2	10.8297
16993	ENSMUSG00000100636	1.28849	0.353128	NA	Gm3551
15963	ENSMUSG00000090964	1.28788	0.348144	NA	Gm17206
15931	ENSMUSG00000090637	1.2877	0.284108	NA	Gm6189
175	ENSMUSG00000001305	-0.119764	0.103865	0.266447	Rrp15	3.26721
9266	ENSMUSG00000040086	1.28562	0.0585846	NA	Tnni3k
176	ENSMUSG00000001313	-0.0303924	0.646501	0.806903	Rnd2	0.629275
11365	ENSMUSG00000052477	1.28226	0.332252	NA	C130026I21Rik
177	ENSMUSG00000001323	-0.0708879	0.266272	0.484838	Srr	1.90903
178	ENSMUSG00000001333	-0.230653	0.174462	0.371081	Sync	2.51901
179	ENSMUSG00000001334	0.0430105	0.887681	0.946963	Fndc5	0.171886
13778	ENSMUSG00000074874	1.28044	0.194141	NA	Ctla2b
12635	ENSMUSG00000063001	1.27964	0.263064	NA	Gm9701
6116	ENSMUSG00000030178	1.27824	0.365641	NA	Klra13-ps
17442	ENSMUSG00000104671	1.27716	0.327819	NA	Gm43062
17104	ENSMUSG00000101840	1.27631	0.273103	NA	Gm28294
180	ENSMUSG00000001348	0.190756	0.139859	0.323315	Acp5	2.83795
182	ENSMUSG00000001366	-0.22274	0.00161362	0.0133004	Fbxo9	9.27548
16691	ENSMUSG00000097828	1.27576	0.134346	NA	6430562O15Rik
13547	ENSMUSG00000073435	1.27398	0.400697	NA	Nme3
17826	ENSMUSG00000107254	1.27386	0.343588	NA	Gm43769
183	ENSMUSG00000001376	-0.273926	0.000226505	0.00313673	Vps50	12.1082
184	ENSMUSG00000001380	-0.181497	0.000870244	0.00839843	Hars	10.1663
16422	ENSMUSG00000097016	1.27097	0.253178	NA	Gm26708
8873	ENSMUSG00000038770	1.27029	0.439075	NA	Kpna7
12614	ENSMUSG00000062826	1.27023	0.162663	NA	Ces2f
185	ENSMUSG00000001383	-0.166362	0.00569052	0.0338734	Zmat2	7.45722
3613	ENSMUSG00000024479	1.26651	0.356339	NA	Mal2
186	ENSMUSG00000001403	0.222944	0.406262	0.62241	Ube2c	1.29952
8552	ENSMUSG00000037860	1.26459	0.373634	NA	Aim2
14859	ENSMUSG00000083549	1.26395	0.292908	NA	Gm11227
2426	ENSMUSG00000021200	1.26391	0.100796	NA	Asb2
187	ENSMUSG00000001415	0.0396471	0.439631	0.653548	Smg5	1.18563
11982	ENSMUSG00000057359	1.2599	0.206789	NA	Gm17494
1425	ENSMUSG00000016918	1.2575	0.194042	NA	Sulf1
14509	ENSMUSG00000081953	1.25679	0.188374	NA	Gm12435
4804	ENSMUSG00000027297	1.25676	0.3482	NA	Ltk
188	ENSMUSG00000001416	-0.290211	0.000556973	0.00615114	Cct3	10.8101
15386	ENSMUSG00000086296	1.25518	0.182244	NA	D030055H07Rik
15231	ENSMUSG00000085560	1.25461	0.246345	NA	C230038L03Rik
16774	ENSMUSG00000098116	1.25447	0.23587	NA	Gm7191
18946	ENSMUSG00000114728	1.2532	0.215737	NA	Gm6128
189	ENSMUSG00000001418	0.0359702	0.474585	0.683235	Glmp	1.07526
190	ENSMUSG00000001419	0.0933915	0.0757024	0.216214	Mef2d	3.72352
191	ENSMUSG00000001420	0.392589	0.00247069	0.0182219	Tmem79	8.66087
192	ENSMUSG00000001424	-0.021788	0.724439	0.855538	Snd1	0.465063
18175	ENSMUSG00000109459	1.25115	0.417771	NA	Gm39526
193	ENSMUSG00000001435	0.100051	0.163153	0.35632	Col18a1	2.61571
3388	ENSMUSG00000023987	1.25009	0.418832	NA	Pgc
18392	ENSMUSG00000110774	1.24899	0.108552	NA	Gm39318
194	ENSMUSG00000001436	-0.377268	3.21e-06	0.00012814	Slc19a1	18.249
195	ENSMUSG00000001440	0.0158324	0.725702	0.856166	Kpnb1	0.462551
196	ENSMUSG00000001441	0.305277	0.000793896	0.00792954	Npepps	10.2988
197	ENSMUSG00000001445	-0.132949	0.0295297	0.11248	Mrpl10	5.08169
198	ENSMUSG00000001467	0.212627	0.0359586	0.129425	Cyp51	4.79752
12033	ENSMUSG00000057829	1.24502	0.398285	NA	Gm5278
199	ENSMUSG00000001472	0.0536574	0.178816	0.376669	Tcf25	2.48345
18293	ENSMUSG00000110221	1.24462	0.28001	NA	Gm36210
8295	ENSMUSG00000036961	1.24367	0.229941	NA	Wnt8b
200	ENSMUSG00000001473	0.295982	0.00446132	0.0283963	Tubb6	7.80831
201	ENSMUSG00000001482	0.0182451	0.768807	0.883173	Def8	0.379306
202	ENSMUSG00000001504	0.383459	0.00325782	0.0225151	Irx2	8.26188
203	ENSMUSG00000001506	0.245689	0.0338642	0.124081	Col1a1	4.88409
3485	ENSMUSG00000024186	1.24002	0.281127	NA	Rgs11
13877	ENSMUSG00000076315	1.23813	0.356256	NA	Mir343
19116	ENSMUSG00000115841	1.23741	0.385651	NA	Gm49105
3046	ENSMUSG00000022584	1.23731	0.381687	NA	Ly6c2
11800	ENSMUSG00000055937	1.23713	0.231882	NA	Krt28
11902	ENSMUSG00000056718	1.23599	0.218999	NA	Gm13199
16609	ENSMUSG00000097584	1.23571	0.498712	NA	1700125G22Rik
204	ENSMUSG00000001507	0.404644	0.00215399	0.0164444	Itga3	8.85877
15024	ENSMUSG00000084301	1.23323	0.229324	NA	Gm7856
15594	ENSMUSG00000087211	1.23322	0.349683	NA	Lhx1os
9632	ENSMUSG00000041536	1.23227	0.204782	NA	Serpina3a
205	ENSMUSG00000001508	0.0228725	0.976541	0.989685	Sgca	0.0342475
18331	ENSMUSG00000110440	1.23137	0.310894	NA	Gm45894
10404	ENSMUSG00000045826	1.23073	0.148003	NA	Ptprcap
11805	ENSMUSG00000055968	1.23053	0.446211	NA	Gm9988
18809	ENSMUSG00000113845	1.23031	0.319071	NA	Gm39473
16545	ENSMUSG00000097373	1.23001	0.26928	NA	Gm26877
15575	ENSMUSG00000087142	1.22706	0.208554	NA	Gm12454
207	ENSMUSG00000001517	0.288731	0.305078	0.527982	Foxm1	1.71275
5875	ENSMUSG00000029526	1.22451	0.448006	NA	1700123K08Rik
17069	ENSMUSG00000101449	1.22399	0.494099	NA	Gm17791
208	ENSMUSG00000001518	0.119403	0.115606	0.285443	Itfg2	3.11271
209	ENSMUSG00000001520	-0.279824	0.302036	0.525129	Nrip2	1.72721
14453	ENSMUSG00000081706	1.2199	0.335599	NA	Gm7927
210	ENSMUSG00000001521	0.0471139	0.360407	0.581323	Tulp3	1.4723
211	ENSMUSG00000001524	-0.0277879	0.709323	0.845538	Gtf2h4	0.495485
3195	ENSMUSG00000022941	1.21934	0.438187	NA	Ripply3
19029	ENSMUSG00000115226	1.21932	0.205183	NA	Gm49229
212	ENSMUSG00000001525	0.263223	0.00195967	0.0152211	Tubb5	8.99517
19127	ENSMUSG00000115916	1.21672	0.421179	NA	Gm8702
16730	ENSMUSG00000097951	1.21449	0.366871	NA	Gm7611
14256	ENSMUSG00000080932	1.21384	0.310638	NA	Gm10224
14246	ENSMUSG00000080892	1.21182	0.300485	NA	Gm9266
16815	ENSMUSG00000098293	1.21103	0.189308	NA	Mir6991
17977	ENSMUSG00000108121	1.20966	0.301296	NA	Gm43952
213	ENSMUSG00000001542	-0.18789	0.0034594	0.0235579	Ell2	8.17526
13514	ENSMUSG00000073102	1.20623	0.165697	NA	Drc1
16802	ENSMUSG00000098217	1.20621	0.326173	NA	Gm27046
214	ENSMUSG00000001552	0.0724122	0.402299	0.618936	Jup	1.31366
215	ENSMUSG00000001555	0.0349151	0.654513	0.811479	Fkbp10	0.611507
216	ENSMUSG00000001558	0.530945	0.00570063	0.0339085	Klhl10	7.45466
217	ENSMUSG00000001569	-0.166838	0.0425006	0.145357	Nom1	4.55637
16747	ENSMUSG00000098019	1.20227	0.129837	NA	Gm2546
13355	ENSMUSG00000071317	1.20212	0.322607	NA	Bves
1120	ENSMUSG00000011632	1.202	0.275236	NA	Pinlyp
12443	ENSMUSG00000061322	1.2015	0.437826	NA	Dnai1
14273	ENSMUSG00000081002	1.2012	0.383815	NA	Gm14240
19036	ENSMUSG00000115284	1.20075	0.430967	NA	Gm34678
6772	ENSMUSG00000031780	1.1999	0.196689	NA	Ccl17
218	ENSMUSG00000001576	-0.126034	0.0376343	0.133838	Ergic1	4.73181
15107	ENSMUSG00000085024	1.19763	0.439115	NA	C230035I16Rik
6806	ENSMUSG00000031837	1.19721	0.405508	NA	Necab2
15303	ENSMUSG00000085881	1.19707	0.201648	NA	Gm15912
221	ENSMUSG00000001604	0.481134	0.0169707	0.075084	Tcea3	5.88081
14788	ENSMUSG00000083246	1.19651	0.349383	NA	Gm11839
222	ENSMUSG00000001627	0.128248	0.279689	0.500472	Ifrd1	1.8381
14031	ENSMUSG00000078901	1.19496	0.475698	NA	Gm14440
17324	ENSMUSG00000103697	1.1949	0.487042	NA	Gm38020
17439	ENSMUSG00000104653	1.19455	0.250149	NA	Gm43109
223	ENSMUSG00000001630	-0.00308355	0.956112	0.981787	Stk38l	0.0647491
17197	ENSMUSG00000102633	1.19331	0.315615	NA	Gm38224
9789	ENSMUSG00000042200	1.19279	0.476042	NA	Cdrt4
224	ENSMUSG00000001632	-0.0806161	0.191344	0.39406	Brpf1	2.38576
15307	ENSMUSG00000085891	1.19245	0.141105	NA	Gm14634
6198	ENSMUSG00000030376	1.19153	0.372058	NA	Slc8a2
16751	ENSMUSG00000098028	1.19005	0.232671	NA	Gm8824
225	ENSMUSG00000001642	-0.307201	0.0119664	0.0584762	Akr1b3	6.38487
4539	ENSMUSG00000026691	1.18791	0.266783	NA	Fmo3
226	ENSMUSG00000001655	0.649561	0.0126975	0.0609766	Hoxc13	6.29932
7812	ENSMUSG00000034997	1.18657	0.562009	NA	Htr2a
228	ENSMUSG00000001661	0.608803	0.0685207	0.202291	Hoxc6	3.86732
229	ENSMUSG00000001663	0.318	0.00858553	0.0461666	Gstt1	6.86388
230	ENSMUSG00000001665	0.178096	0.0401941	0.140061	Gstt3	4.63687
16351	ENSMUSG00000096351	1.18406	0.134898	NA	Samd11
231	ENSMUSG00000001666	0.0323912	0.687469	0.832123	Ddt	0.540634
14180	ENSMUSG00000079853	1.18298	0.330331	NA	Klra1
17738	ENSMUSG00000106707	1.1822	0.495877	NA	Gm43748
232	ENSMUSG00000001674	-0.0511573	0.433857	0.647985	Ddx18	1.20471
14747	ENSMUSG00000083004	1.18177	0.379318	NA	Gm13413
233	ENSMUSG00000001687	-0.0900545	0.112036	0.279752	Ubl3	3.15796
5052	ENSMUSG00000027858	1.18125	0.339459	NA	Tspan2
15537	ENSMUSG00000086949	1.18002	0.346908	NA	Gm13066
234	ENSMUSG00000001700	-0.104084	0.0851015	0.233818	Gramd3	3.55467
18164	ENSMUSG00000109398	1.17892	0.49731	NA	Gm3854
7439	ENSMUSG00000033633	1.17644	0.308724	NA	Clec18a
235	ENSMUSG00000001707	-0.40289	0.00075747	0.00766915	Eef1e1	10.3665
15394	ENSMUSG00000086340	1.17533	0.334497	NA	1810059C17Rik
17071	ENSMUSG00000101452	1.17377	0.384269	NA	Gm28530
18841	ENSMUSG00000114020	1.17372	0.380997	NA	Gm48564
15557	ENSMUSG00000087041	1.17225	0.150199	NA	Gm16295
236	ENSMUSG00000001729	0.178619	0.00476159	0.0297555	Akt1	7.71434
237	ENSMUSG00000001739	-0.11452	0.141552	0.325617	Cldn15	2.8206
238	ENSMUSG00000001741	-0.263141	0.672839	0.822092	Il16	0.571667
239	ENSMUSG00000001750	-0.0928817	0.293114	0.51471	Tcirg1	1.77047
240	ENSMUSG00000001751	0.103314	0.146692	0.332982	Naglu	2.76914
4914	ENSMUSG00000027525	1.16863	0.373357	NA	Phactr3
241	ENSMUSG00000001755	-0.0678223	0.208964	0.41629	Coasy	2.25867
242	ENSMUSG00000001761	0.130726	0.0127997	0.0613393	Smo	6.28775
12719	ENSMUSG00000063656	1.16568	0.52811	NA	Gm10135
17736	ENSMUSG00000106698	1.16528	0.250811	NA	Gm43599
12980	ENSMUSG00000067085	1.16516	0.203775	NA	Gm10197
243	ENSMUSG00000001763	0.911163	4.14e-05	0.000908918	Tspan33	14.56
17655	ENSMUSG00000106103	1.16421	0.22012	NA	Gm43081
14769	ENSMUSG00000083112	1.1639	0.148679	NA	Gm14620
17523	ENSMUSG00000105297	1.16315	0.322657	NA	1700052H01Rik
6618	ENSMUSG00000031450	1.16254	0.422673	NA	Grk1
12075	ENSMUSG00000058207	1.16237	0.179309	NA	Serpina3k
10539	ENSMUSG00000046719	1.16233	0.447224	NA	Nxph3
244	ENSMUSG00000001767	-0.146392	0.0204524	0.0859352	Crnkl1	5.61159
18320	ENSMUSG00000110371	1.15898	0.364376	NA	Gm9619
245	ENSMUSG00000001768	-0.240613	0.000674055	0.00700547	Rin2	10.5348
246	ENSMUSG00000001773	0.1283	0.846251	0.92526	Folh1	0.240842
15543	ENSMUSG00000086997	1.15642	0.38322	NA	Gm12981
6386	ENSMUSG00000030823	1.15624	0.228278	NA	9130019O22Rik
16919	ENSMUSG00000099931	1.15597	0.26887	NA	Gm29358
247	ENSMUSG00000001774	-0.31521	0.00264069	0.0190475	Chordc1	8.56487
248	ENSMUSG00000001783	0.010142	0.811599	0.906362	Rtcb	0.301161
9044	ENSMUSG00000039304	1.15162	0.306614	NA	Tnfsf10
249	ENSMUSG00000001785	-0.0673462	0.342095	0.564934	Pwp1	1.54753
16576	ENSMUSG00000097471	1.15009	0.255792	NA	5830432E09Rik
250	ENSMUSG00000001786	0.0782521	0.30354	0.526747	Fbxo7	1.72004
16172	ENSMUSG00000093536	1.14662	0.314541	NA	Smim17
16752	ENSMUSG00000098035	1.14627	0.242141	NA	Gm5335
251	ENSMUSG00000001794	-0.0456257	0.416955	0.63333	Capns1	1.26204
17421	ENSMUSG00000104523	1.14524	0.158742	NA	Gm37335
16623	ENSMUSG00000097620	1.14514	0.0821826	NA	4921514A10Rik
252	ENSMUSG00000001802	-0.472173	0.0309247	0.116235	Lrp3	5.0151
15294	ENSMUSG00000085802	1.14268	0.317067	NA	Gm16059
253	ENSMUSG00000001827	0.168853	0.384491	0.603239	Folr1	1.37898
254	ENSMUSG00000001829	0.100381	0.0981361	0.257222	Clpb	3.34907
12800	ENSMUSG00000064288	1.14022	0.440675	NA	H4c12
255	ENSMUSG00000001833	-0.306245	6.39e-05	0.0012307	Septin7	13.9338
5685	ENSMUSG00000029130	1.13835	0.392685	NA	Rnf32
256	ENSMUSG00000001844	-0.0853643	0.154739	0.344823	Zdhhc4	2.69209
15832	ENSMUSG00000090024	1.13718	0.311723	NA	Gm16350
257	ENSMUSG00000001847	0.0108345	0.818372	0.908427	Rac1	0.289171
4509	ENSMUSG00000026630	1.13476	0.511367	NA	Batf3
258	ENSMUSG00000001855	0.104701	0.182826	0.382446	Nup214	2.45146
17579	ENSMUSG00000105674	1.13294	0.182706	NA	Gm42437
15170	ENSMUSG00000085264	1.13283	0.313226	NA	Gm15581
15740	ENSMUSG00000089235	1.13269	0.295344	NA	Gm23119
1163	ENSMUSG00000013338	1.13264	0.336241	NA	Fer1l4
259	ENSMUSG00000001864	0.185893	0.752685	0.87169	Aif1l	0.409882
16943	ENSMUSG00000100113	1.13041	0.144254	NA	Gm28592
10853	ENSMUSG00000048747	1.12996	0.232748	NA	E130114P18Rik
260	ENSMUSG00000001870	0.182658	0.034687	0.126165	Ltbp1	4.84946
261	ENSMUSG00000001891	0.110355	0.36191	0.582112	Ugp2	1.4663
11337	ENSMUSG00000052293	1.12875	0.126883	NA	Taf9
262	ENSMUSG00000001909	0.0255214	0.718074	0.851919	Trmt1	0.477795
15658	ENSMUSG00000087413	1.12822	0.206153	NA	Gm11266
263	ENSMUSG00000001910	-0.0533758	0.459724	0.671278	Nacc1	1.12116
264	ENSMUSG00000001911	0.0508756	0.39236	0.609782	Nfix	1.34975
265	ENSMUSG00000001918	0.367726	5.55e-06	0.000191016	Slc1a5	17.4591
266	ENSMUSG00000001924	-0.141752	0.0410515	0.141971	Uba1	4.60642
268	ENSMUSG00000001942	0.0475477	0.483815	0.690238	Siae	1.04747
3386	ENSMUSG00000023982	1.11836	0.380066	NA	Guca1a
10216	ENSMUSG00000044574	1.11718	0.45969	NA	5031434C07Rik
12164	ENSMUSG00000058921	1.11595	0.173114	NA	Slc10a5
267	ENSMUSG00000001930	1.11588	0.215131	NA	Vwf
18422	ENSMUSG00000111079	1.11402	0.235795	NA	Gm47112
14423	ENSMUSG00000081600	1.11361	0.108703	NA	Gm12286
270	ENSMUSG00000001948	-0.0169119	0.923661	0.965083	Spa17	0.114565
271	ENSMUSG00000001962	0.164841	0.00516352	0.0314718	Fam50a	7.59743
272	ENSMUSG00000001964	0.239832	0.00463056	0.0291847	Emd	7.7546
16722	ENSMUSG00000097934	1.11186	0.396853	NA	6720483E21Rik
1399	ENSMUSG00000016458	1.11174	0.352663	NA	Wt1
13489	ENSMUSG00000072905	1.11125	0.310838	NA	Eif1ad3
273	ENSMUSG00000001983	-0.157836	0.0174443	0.0767567	Taco1	5.8411
15517	ENSMUSG00000086903	1.10916	0.266208	NA	Hotair
15706	ENSMUSG00000087613	1.10895	0.432497	NA	Gm13855
17234	ENSMUSG00000102982	1.10865	0.386184	NA	Gm38319
275	ENSMUSG00000001995	0.147613	0.0211535	0.0880192	Sipa1l2	5.56296
4460	ENSMUSG00000026532	1.1075	0.430486	NA	Spta1
13329	ENSMUSG00000071102	1.10612	0.188785	NA	Gm10313
276	ENSMUSG00000001998	-0.0611675	0.606953	0.78025	Ap4e1	0.720344
16619	ENSMUSG00000097610	1.10289	0.23582	NA	A930012L18Rik
277	ENSMUSG00000001999	-0.312835	0.00111724	0.0101543	Blvra	9.80585
278	ENSMUSG00000002006	0.174411	0.0816335	0.227668	Pdzd4	3.61469
279	ENSMUSG00000002010	-0.0143252	0.771707	0.88505	Idh3g	0.373874
280	ENSMUSG00000002014	-0.165056	0.124805	0.300797	Ssr4	3.00225
281	ENSMUSG00000002015	-0.268076	1.62e-06	7.98e-05	Bcap31	19.2356
13605	ENSMUSG00000073805	1.09711	0.378622	NA	Insyn2a
282	ENSMUSG00000002017	-0.242499	0.00135458	0.011684	Fam98a	9.52793
18606	ENSMUSG00000112474	1.09582	0.450295	NA	Gm46209
17741	ENSMUSG00000106736	1.09578	0.390031	NA	Gm42573
283	ENSMUSG00000002020	0.494605	8.49e-13	1.24e-09	Ltbp2	40.0993
284	ENSMUSG00000002028	0.280332	0.0170297	0.0753035	Kmt2a	5.8758
19006	ENSMUSG00000115093	1.09483	0.336781	NA	Gm8047
11949	ENSMUSG00000057132	1.09289	0.122989	NA	Rpgrip1
285	ENSMUSG00000002031	0.0730978	0.141844	0.325982	Ift46	2.81762
287	ENSMUSG00000002043	0.253819	0.0114749	0.0565758	Trappc6a	6.44537
354	ENSMUSG00000002500	1.08975	0.3343	NA	Rpl3l
288	ENSMUSG00000002052	-0.0599733	0.350151	0.572261	Supt6	1.51395
18701	ENSMUSG00000113192	1.08912	0.216446	NA	Gm18032
16339	ENSMUSG00000096157	1.08872	0.187781	NA	Gm5472
17593	ENSMUSG00000105776	1.08872	0.253211	NA	Gm43292
289	ENSMUSG00000002055	0.459444	0.0418878	0.143935	Spag5	4.57732
17231	ENSMUSG00000102961	1.08796	0.551389	NA	Gm19918
16990	ENSMUSG00000100615	1.08727	0.482757	NA	Gm5511
16607	ENSMUSG00000097580	1.08698	0.171565	NA	Gm5432
3047	ENSMUSG00000022586	1.08661	0.443768	NA	Ly6i
12495	ENSMUSG00000061769	1.08584	0.440782	NA	Klra6
290	ENSMUSG00000002058	0.0591504	0.359007	0.580174	Unc119	1.47792
15197	ENSMUSG00000085397	1.08571	0.377428	NA	Gm13524
291	ENSMUSG00000002059	0.0604807	0.271636	0.491378	Rab34	1.88025
17654	ENSMUSG00000106099	1.08511	0.222339	NA	Gm42664
18382	ENSMUSG00000110710	1.08506	0.248845	NA	C78859
14831	ENSMUSG00000083399	1.08454	0.34203	NA	Gm15033
16839	ENSMUSG00000098779	1.08447	0.222468	NA	Gm8602
220	ENSMUSG00000001588	1.08432	0.436226	NA	Acap1
292	ENSMUSG00000002064	-0.00742346	0.936671	0.971898	Sdf2	0.0943855
293	ENSMUSG00000002068	-0.142397	0.0994403	0.258915	Ccne1	3.33003
294	ENSMUSG00000002076	0.861613	0.00131026	0.0114367	Hsf2bp	9.57593
19238	ENSMUSG00000116859	1.08196	0.372872	NA	Gm49651
13161	ENSMUSG00000069273	1.08185	0.324783	NA	H3c6
295	ENSMUSG00000002083	0.306205	0.00361764	0.024357	Bbc3	8.11074
8321	ENSMUSG00000037031	1.08094	0.215474	NA	Tspan15
16991	ENSMUSG00000100627	1.0799	0.402408	NA	A830008E24Rik
8520	ENSMUSG00000037747	1.07832	0.138967	NA	Phyhipl
17911	ENSMUSG00000107764	1.07775	0.501412	NA	Gm5318
297	ENSMUSG00000002102	-0.187491	0.0349172	0.126696	Psmc3	4.83992
298	ENSMUSG00000002103	-0.123118	0.0303986	0.114811	Acp2	5.03985
15330	ENSMUSG00000086006	1.07611	0.379927	NA	Gm13293
3580	ENSMUSG00000024397	1.0753	0.296621	NA	Aif1
9049	ENSMUSG00000039323	1.07386	0.336092	NA	Igfbp2
16795	ENSMUSG00000098190	1.0734	0.408465	NA	Gm5210
299	ENSMUSG00000002105	0.2001	0.00375527	0.025118	Slc39a13	8.05687
17988	ENSMUSG00000108190	1.073	0.309622	NA	Gm44731
14717	ENSMUSG00000082894	1.07296	0.308928	NA	Gm6480
300	ENSMUSG00000002107	-0.150449	0.0595833	0.184121	Celf2	4.06895
15818	ENSMUSG00000089951	1.07222	0.446623	NA	Zfp968-ps
19047	ENSMUSG00000115351	1.07218	0.325854	NA	Gm19077
13166	ENSMUSG00000069372	1.07136	0.168208	NA	Ctxn3
301	ENSMUSG00000002108	-0.154831	0.0365479	0.130875	Nr1h3	4.77407
18656	ENSMUSG00000112851	1.06845	0.181365	NA	Gm7727
7591	ENSMUSG00000034227	1.06819	0.38404	NA	Foxj1
4107	ENSMUSG00000025644	1.06739	0.428609	NA	Gm7628
19126	ENSMUSG00000115911	1.06685	0.150608	NA	Gm3919
302	ENSMUSG00000002109	0.105728	0.244374	0.460831	Ddb2	2.03284
304	ENSMUSG00000002129	-0.0696912	0.309979	0.532747	Sf3a1	1.68976
305	ENSMUSG00000002147	0.28284	1.81e-07	1.55e-05	Stat6	22.3975
15692	ENSMUSG00000087569	1.06471	0.310025	NA	Actb-ps1
307	ENSMUSG00000002205	0.15123	0.00939628	0.0492417	Vrk3	6.73369
308	ENSMUSG00000002210	-0.0143643	0.848271	0.926301	Smg9	0.237403
309	ENSMUSG00000002221	0.134472	0.0199481	0.0844236	Paxip1	5.64761
310	ENSMUSG00000002222	0.0337342	0.694338	0.836598	Rmnd5a	0.52629
17061	ENSMUSG00000101337	1.05849	0.380868	NA	Dnah7c
17391	ENSMUSG00000104208	1.05807	0.288917	NA	Gm37401
311	ENSMUSG00000002227	-0.275779	0.0055646	0.0333461	Mov10	7.48951
312	ENSMUSG00000002233	-0.0338204	0.66641	0.818304	Rhoc	0.585518
313	ENSMUSG00000002249	0.170635	0.0417556	0.143665	Tead3	4.58189
6940	ENSMUSG00000032105	1.05506	0.232428	NA	Pdzd3
19176	ENSMUSG00000116505	1.05499	0.406145	NA	Gm10865
314	ENSMUSG00000002250	0.203724	0.0213781	0.088701	Ppard	5.54773
16748	ENSMUSG00000098021	1.05481	0.116821	NA	Gm9522
2779	ENSMUSG00000022015	1.05426	0.524175	NA	Tnfsf11
316	ENSMUSG00000002265	0.756916	0.000389996	0.00470748	Peg3	11.3243
14835	ENSMUSG00000083422	1.05295	0.271267	NA	Gm15604
16756	ENSMUSG00000098058	1.05233	0.441819	NA	Gm8529
17137	ENSMUSG00000102123	1.05149	0.44227	NA	Gm4319
317	ENSMUSG00000002274	0.0749843	0.689401	0.833619	Metrn	0.536584
14370	ENSMUSG00000081394	1.05117	0.387001	NA	Gm13215
4465	ENSMUSG00000026548	1.05082	0.413297	NA	Slamf9
18342	ENSMUSG00000110515	1.05079	0.334581	NA	Gm9644
318	ENSMUSG00000002279	0.083947	0.226934	0.439226	Lmf1	2.13965
14368	ENSMUSG00000081389	1.0502	0.265506	NA	Gm13368
17346	ENSMUSG00000103843	1.04784	0.249398	NA	Gm31266
319	ENSMUSG00000002280	-0.250978	0.000217073	0.00303487	Ciao3	12.1695
320	ENSMUSG00000002289	0.289646	0.000193461	0.00278965	Angptl4	12.3357
321	ENSMUSG00000002297	0.351933	0.159887	0.351921	Dbf4	2.64488
10168	ENSMUSG00000044296	1.04477	0.433819	NA	Zfp879
322	ENSMUSG00000002307	0.0236465	0.692082	0.835152	Daxx	0.530985
323	ENSMUSG00000002308	-0.217981	0.00266336	0.0191767	Cd320	8.55254
324	ENSMUSG00000002319	0.146473	0.0642946	0.193735	Ipo4	3.95916
325	ENSMUSG00000002320	-0.0921012	0.0738515	0.212907	Tm9sf1	3.75923
326	ENSMUSG00000002325	0.243531	0.0238725	0.0961245	Irf9	5.3885
327	ENSMUSG00000002326	-0.0744138	0.196625	0.401235	Gmpr2	2.34648
328	ENSMUSG00000002329	-0.189073	0.00430415	0.027703	Mdp1	7.86006
12281	ENSMUSG00000059891	1.04149	0.189501	NA	Tsks
329	ENSMUSG00000002332	-0.0603592	0.244885	0.461114	Dhrs1	2.02982
12649	ENSMUSG00000063109	1.04092	0.514349	NA	Dgkeos
16474	ENSMUSG00000097170	1.04071	0.209827	NA	Gm16982
330	ENSMUSG00000002341	0.531338	0.000410926	0.00489398	Ncan	11.2488
331	ENSMUSG00000002342	0.0719025	0.204432	0.410959	Tmem161a	2.29031
332	ENSMUSG00000002343	-0.219775	0.0122377	0.0594076	Armc6	6.35252
11253	ENSMUSG00000051527	1.03946	0.137833	NA	Usp29
333	ENSMUSG00000002345	0.000633586	0.993373	0.997655	Borcs8	0.00959237
15182	ENSMUSG00000085316	1.03753	0.298225	NA	D330050G23Rik
11354	ENSMUSG00000052396	1.03742	0.292864	NA	Mogat2
334	ENSMUSG00000002346	0.218061	0.000332139	0.00419163	Slc25a42	11.5559
14341	ENSMUSG00000081251	1.03482	0.184099	NA	Gm12164
14924	ENSMUSG00000083849	1.03455	0.233041	NA	Gm13477
3625	ENSMUSG00000024511	1.03397	0.257709	NA	Rab27b
335	ENSMUSG00000002365	0.0785117	0.109251	0.275225	Snx9	3.19428
9505	ENSMUSG00000040938	1.03222	0.15688	NA	Slc16a11
15434	ENSMUSG00000086504	1.03215	0.233518	NA	Kif16bos
336	ENSMUSG00000002372	-0.0233585	0.744568	0.86735	Ranbp3	0.425525
13614	ENSMUSG00000073980	1.03109	0.457425	NA	Gm9574
16494	ENSMUSG00000097223	1.03099	0.235829	NA	Gm2449
337	ENSMUSG00000002379	-0.170654	0.147809	0.33462	Ndufa11	2.7582
339	ENSMUSG00000002393	0.115227	0.155806	0.346287	Nr2f6	2.68218
340	ENSMUSG00000002395	0.0918292	0.303697	0.526906	Use1	1.7193
17890	ENSMUSG00000107682	1.02788	0.293472	NA	Gm33024
119	ENSMUSG00000000983	1.02744	0.254135	NA	Wfdc18
13269	ENSMUSG00000070570	1.02725	0.246277	NA	Slc17a7
16364	ENSMUSG00000096484	1.02723	0.377773	NA	Gm13696
18438	ENSMUSG00000111192	1.02723	0.414957	NA	Gm47128
341	ENSMUSG00000002396	0.194471	0.0792178	0.223489	Ocel1	3.65803
342	ENSMUSG00000002409	-0.0218741	0.796049	0.8981	Dyrk1b	0.32907
343	ENSMUSG00000002413	-0.0398198	0.651824	0.809768	Braf	0.617446
344	ENSMUSG00000002416	-0.183913	0.0497422	0.16275	Ndufb2	4.32939
345	ENSMUSG00000002428	0.0171572	0.845887	0.925222	Hltf	0.241463
346	ENSMUSG00000002455	0.0619238	0.159987	0.351973	Prpf6	2.64397
347	ENSMUSG00000002458	0.00932322	0.894733	0.950166	Rgs19	0.160472
17705	ENSMUSG00000106492	1.0228	0.296489	NA	Gm29707
15343	ENSMUSG00000086083	1.02267	0.264895	NA	Gm15829
348	ENSMUSG00000002459	0.295843	0.505762	0.708208	Rgs20	0.983468
349	ENSMUSG00000002475	-0.215144	0.0294361	0.11231	Abhd3	5.08627
350	ENSMUSG00000002477	-0.229887	0.0178574	0.0780831	Snrpd1	5.80733
351	ENSMUSG00000002486	0.0892414	0.3564	0.577815	Tchp	1.48843
18271	ENSMUSG00000110087	1.02136	0.344594	NA	Gm45309
352	ENSMUSG00000002489	0.223775	0.0196394	0.0835228	Tiam1	5.6701
353	ENSMUSG00000002496	-0.0313982	0.484186	0.690504	Tsc2	1.04637
355	ENSMUSG00000002504	0.138423	0.151772	0.340951	Slc9a3r2	2.72003
16640	ENSMUSG00000097690	1.02056	0.174909	NA	4930505N22Rik
356	ENSMUSG00000002524	0.0390488	0.592641	0.770913	Puf60	0.754769
15262	ENSMUSG00000085669	1.01887	0.150021	NA	Gm14817
357	ENSMUSG00000002546	0.111201	0.0177099	0.077607	Golga2	5.8193
358	ENSMUSG00000002550	0.204739	0.0295637	0.112556	Uck1	5.08003
14275	ENSMUSG00000081005	1.01834	0.405475	NA	Gm13198
18959	ENSMUSG00000114798	1.01788	0.384134	NA	Gm20769
359	ENSMUSG00000002578	1.32576	2.64e-05	0.000650595	Ikzf4	15.2091
16662	ENSMUSG00000097754	1.01698	0.313988	NA	Ptgs2os2
360	ENSMUSG00000002580	-0.0159851	0.842846	0.923369	Mien1	0.246659
18672	ENSMUSG00000112963	1.01539	0.447118	NA	Gm6093
361	ENSMUSG00000002602	0.208117	0.0147263	0.0678034	Axl	6.08546
362	ENSMUSG00000002603	0.252915	0.0207501	0.0868679	Tgfb1	5.59074
363	ENSMUSG00000002608	-0.0336152	0.657511	0.813377	Ccdc97	0.604912
14202	ENSMUSG00000080538	1.01272	0.332911	NA	Gm25541
364	ENSMUSG00000002617	-0.291125	0.107584	0.272271	Zfp40	3.21646
365	ENSMUSG00000002625	-0.0745694	0.323712	0.547511	Akap8l	1.62722
4367	ENSMUSG00000026308	1.01148	0.479864	NA	Klhl30
366	ENSMUSG00000002635	0.0455937	0.582976	0.764339	Pdcd2l	0.778491
367	ENSMUSG00000002658	-0.0793891	0.333491	0.556788	Gtf2f1	1.58428
2375	ENSMUSG00000021070	1.01003	0.394392	NA	Bdkrb2
368	ENSMUSG00000002660	0.0133178	0.861689	0.934014	Clpp	0.214761
369	ENSMUSG00000002661	0.186068	0.114717	0.284107	Alkbh7	3.12385
13664	ENSMUSG00000074227	1.00902	0.40688	NA	Spint2
16870	ENSMUSG00000099422	1.00715	0.377151	NA	Gm4275
17009	ENSMUSG00000100813	1.00654	0.234987	NA	Gm28874
370	ENSMUSG00000002679	-0.265672	0.000290183	0.00376793	Med6	11.7507
4764	ENSMUSG00000027209	1.00623	0.523209	NA	Fam227b
4557	ENSMUSG00000026729	1.00589	0.283327	NA	4930562F07Rik
371	ENSMUSG00000002688	-0.119395	0.515753	0.715289	Prkd1	0.955249
10256	ENSMUSG00000044827	1.00423	0.424247	NA	Tlr1
1859	ENSMUSG00000020062	1.00408	0.476196	NA	Slc5a8
372	ENSMUSG00000002718	-0.233767	0.00442901	0.0282915	Cse1l	7.8188
373	ENSMUSG00000002728	-0.321808	3.87e-05	0.000861914	Naa20	14.6573
11643	ENSMUSG00000054622	1.00214	0.275687	NA	D730045B01Rik
374	ENSMUSG00000002731	-0.0268274	0.721107	0.853632	Prkra	0.471714
375	ENSMUSG00000002732	-0.12278	0.0401012	0.139798	Fkbp7	4.64021
376	ENSMUSG00000002733	0.11077	0.0919457	0.246271	Plekha3	3.44307
12525	ENSMUSG00000062044	0.999534	0.475812	NA	Lmtk3
11329	ENSMUSG00000052221	0.999256	0.310436	NA	Ppp1r36
377	ENSMUSG00000002741	-0.141515	0.0138045	0.0647647	Ykt6	6.17872
2864	ENSMUSG00000022203	0.997626	0.450331	NA	Efs
18151	ENSMUSG00000109325	0.997205	0.497726	NA	Krt8-ps
378	ENSMUSG00000002748	0.124655	0.00822355	0.0447137	Baz1b	6.92602
17724	ENSMUSG00000106623	0.99507	0.273432	NA	Gm43335
15505	ENSMUSG00000086851	0.994534	0.30989	NA	A430108G06Rik
17485	ENSMUSG00000104970	0.994525	0.3866	NA	Gm43137
379	ENSMUSG00000002763	0.0408834	0.542965	0.734892	Pex6	0.88107
15431	ENSMUSG00000086499	0.994267	0.373504	NA	Gm16217
13240	ENSMUSG00000070385	0.993911	0.422587	NA	Ampd1
12363	ENSMUSG00000060566	0.993882	0.476314	NA	Rpl21-ps3
17094	ENSMUSG00000101662	0.993498	0.249456	NA	Gm28499
380	ENSMUSG00000002767	-0.0993966	0.32685	0.550157	Mrpl2	1.6133
381	ENSMUSG00000002768	-0.0288267	0.743087	0.866692	Mea1	0.428397
382	ENSMUSG00000002769	0.226104	0.641189	0.80361	Gnmt	0.641179
13974	ENSMUSG00000078650	0.990451	0.315408	NA	G6pc
11686	ENSMUSG00000054999	0.990351	0.312092	NA	Naaladl1
383	ENSMUSG00000002771	0.524028	0.0133758	0.0633265	Grin2d	6.22423
384	ENSMUSG00000002778	0.0841911	0.0377004	0.133955	Kdelr1	4.72928
385	ENSMUSG00000002781	0.169209	0.0360181	0.129581	Tmem143	4.79513
387	ENSMUSG00000002797	-0.408859	3.18e-05	0.000739026	Ggct	14.9406
388	ENSMUSG00000002799	0.594226	0.10359	0.266016	Jag2	3.27104
389	ENSMUSG00000002804	0.0795141	0.424694	0.639715	Nudt14	1.2355
5793	ENSMUSG00000029384	0.987721	0.189138	NA	2010109A12Rik
390	ENSMUSG00000002808	0.133852	0.126778	0.303867	Epdr1	2.97962
391	ENSMUSG00000002812	0.164618	0.00229694	0.0173137	Flii	8.76607
19004	ENSMUSG00000115090	0.986505	0.462867	NA	Gm49016
18728	ENSMUSG00000113368	0.98646	0.339426	NA	Gm10054
392	ENSMUSG00000002814	0.100744	0.301506	0.524691	Top3a	1.72974
393	ENSMUSG00000002820	-0.107241	0.101965	0.263087	Atg4d	3.29385
17188	ENSMUSG00000102562	0.985568	0.230806	NA	Gm37694
394	ENSMUSG00000002825	0.312785	0.0249826	0.0996701	Qtrt1	5.32293
18211	ENSMUSG00000109708	0.985118	0.486497	NA	Gm45809
14851	ENSMUSG00000083500	0.983804	0.340439	NA	Gm15470
395	ENSMUSG00000002831	0.124178	0.0581632	0.180757	Plin4	4.10375
19054	ENSMUSG00000115430	0.983727	0.461928	NA	Gm41300
396	ENSMUSG00000002833	0.076787	0.297694	0.520175	Hdgfl2	1.7481
397	ENSMUSG00000002835	0.260218	0.00486768	0.0302172	Chaf1a	7.68255
398	ENSMUSG00000002844	0.0271464	0.677485	0.824517	Adprh	0.561739
399	ENSMUSG00000002845	-0.0635864	0.229175	0.441699	Tmem39a	2.12548
6540	ENSMUSG00000031264	0.980326	0.330809	NA	Btk
18416	ENSMUSG00000111001	0.980276	0.268267	NA	Gm8767
14686	ENSMUSG00000082762	0.97847	0.382166	NA	Gm12366
400	ENSMUSG00000002846	-0.140722	0.00465462	0.0293019	Timmdc1	7.74712
401	ENSMUSG00000002847	0.330857	0.425638	0.640469	Pla1a	1.2323
16958	ENSMUSG00000100220	0.977782	0.191225	NA	Gm29331
402	ENSMUSG00000002870	0.174079	0.146106	0.332321	Mcm2	2.77491
18723	ENSMUSG00000113318	0.977483	0.209954	NA	Gm18113
3479	ENSMUSG00000024173	0.977265	0.22077	NA	Tpsab1
813	ENSMUSG00000006386	0.97685	0.39204	NA	Tek
18393	ENSMUSG00000110790	0.976735	0.421283	NA	Gm47079
403	ENSMUSG00000002871	0.222282	5.66e-05	0.00112821	Tpra1	14.1088
404	ENSMUSG00000002881	-0.0596255	0.365075	0.584746	Nab1	1.45373
11349	ENSMUSG00000052372	0.976488	0.381264	NA	Il1rapl1
405	ENSMUSG00000002885	-0.0021454	0.987625	0.994989	Adgre5	0.0179653
2803	ENSMUSG00000022057	0.976072	0.40816	NA	Adamdec1
406	ENSMUSG00000002897	0.0194072	0.821502	0.910213	Il17ra	0.283665
14327	ENSMUSG00000081185	0.975067	0.491291	NA	Gm4852
9730	ENSMUSG00000041930	0.974735	0.251109	NA	Fam222a
407	ENSMUSG00000002900	0.179512	0.0181569	0.079006	Lamb1	5.78334
408	ENSMUSG00000002908	0.183358	0.0908566	0.24432	Kcnn1	3.46027
16262	ENSMUSG00000094942	0.97293	0.261306	NA	Gm3604
409	ENSMUSG00000002910	0.458849	1.17e-05	0.000342129	Arrdc2	16.3831
410	ENSMUSG00000002944	-0.538566	3.9e-09	9.35e-07	Cd36	27.9339
411	ENSMUSG00000002948	-0.00224537	0.976255	0.989486	Map2k7	0.0346705
14402	ENSMUSG00000081524	0.972239	0.380688	NA	Gm11658
412	ENSMUSG00000002949	-0.0758733	0.135327	0.316663	Timm44	2.88548
413	ENSMUSG00000002957	0.0846351	0.0425263	0.145392	Ap2a2	4.5555
414	ENSMUSG00000002963	-0.0959673	0.259171	0.476993	Pnkp	1.94802
17519	ENSMUSG00000105248	0.970066	0.460424	NA	Gm5310
415	ENSMUSG00000002968	-0.0314095	0.656119	0.812529	Med25	0.60797
13466	ENSMUSG00000072662	0.968575	0.259114	NA	Mansc4
18769	ENSMUSG00000113629	0.967688	0.310495	NA	Gm48558
14521	ENSMUSG00000082002	0.967601	0.463453	NA	Gm6568
17951	ENSMUSG00000107996	0.966881	0.555498	NA	Gm44228
10703	ENSMUSG00000047759	0.966463	0.192225	NA	Hs3st3a1
17990	ENSMUSG00000108197	0.966209	0.334492	NA	Gm44214
18381	ENSMUSG00000110706	0.966206	0.303607	NA	Gm45709
9663	ENSMUSG00000041674	0.965979	0.37268	NA	BC006965
417	ENSMUSG00000002981	-0.16231	0.0023063	0.0173572	Clptm1	8.7602
15663	ENSMUSG00000087436	0.964993	0.314027	NA	Gm16156
17235	ENSMUSG00000103001	0.964156	0.30701	NA	A930005N03Rik
418	ENSMUSG00000002983	0.202667	0.0464269	0.154897	Relb	4.4289
17823	ENSMUSG00000107230	0.963627	0.333501	NA	Gm19265
419	ENSMUSG00000002984	-0.113129	0.17643	0.373814	Tomm40	2.50283
420	ENSMUSG00000002985	0.107423	0.241244	0.457234	Apoe	2.05144
3605	ENSMUSG00000024451	0.961655	0.375775	NA	Arap3
421	ENSMUSG00000002996	-0.10162	0.0581755	0.180757	Hbp1	4.10344
16814	ENSMUSG00000098286	0.961185	0.32528	NA	Mir8091
422	ENSMUSG00000002997	-0.275847	2.69e-06	0.00011476	Prkar2b	18.504
423	ENSMUSG00000003031	0.420353	2.74e-06	0.00011476	Cdkn1b	18.4774
14849	ENSMUSG00000083483	0.958302	0.413611	NA	Gm14044
13967	ENSMUSG00000078606	0.958084	0.34735	NA	Gvin2
424	ENSMUSG00000003032	0.278681	0.00942825	0.0493931	Klf4	6.72879
16880	ENSMUSG00000099517	0.957682	0.250431	NA	H3c8
425	ENSMUSG00000003033	0.0468452	0.342955	0.565889	Ap1m1	1.54391
426	ENSMUSG00000003037	-0.0743755	0.242835	0.458844	Rab8a	2.04195
427	ENSMUSG00000003038	-0.0972337	0.517153	0.716236	Hmgn2	0.951338
428	ENSMUSG00000003039	-0.0959428	0.253896	0.471324	Fam32a	1.97769
429	ENSMUSG00000003051	1.28608	0.0101925	0.0519413	Elf3	6.61635
430	ENSMUSG00000003062	0.0942523	0.307502	0.530318	Stard3nl	1.70133
431	ENSMUSG00000003068	0.207074	0.000891346	0.00852745	Stk11	10.1317
15496	ENSMUSG00000086805	0.95287	0.252619	NA	4932443L11Rik
16271	ENSMUSG00000095042	0.952408	0.161829	NA	Gm12537
432	ENSMUSG00000003070	0.603348	0.000597661	0.00645346	Efna2	10.7084
14925	ENSMUSG00000083853	0.952107	0.220966	NA	Gm15696
15483	ENSMUSG00000086741	0.951706	0.45205	NA	Gm15816
10407	ENSMUSG00000045842	0.95043	0.282624	NA	Tgif2-ps2
433	ENSMUSG00000003072	0.00677163	0.933578	0.970394	Atp5d	0.0991581
434	ENSMUSG00000003099	-0.200903	0.000273306	0.00360181	Ppp5c	11.8372
435	ENSMUSG00000003119	-0.0292138	0.666025	0.818118	Cdk12	0.586352
15445	ENSMUSG00000086547	0.949585	0.368054	NA	Gm11755
6766	ENSMUSG00000031766	0.949238	0.252529	NA	Slc12a3
15177	ENSMUSG00000085303	0.948873	0.43606	NA	Gm16751
436	ENSMUSG00000003123	0.161981	0.00703361	0.0395961	Lipe	7.15152
437	ENSMUSG00000003131	-0.23421	0.000136423	0.00216527	Pafah1b2	12.8396
438	ENSMUSG00000003134	-0.00558232	0.983432	0.99288	Tbc1d8	0.0241029
15273	ENSMUSG00000085721	0.946494	0.385681	NA	Gm12796
439	ENSMUSG00000003135	-0.0762341	0.284514	0.506356	Cnot11	1.81343
440	ENSMUSG00000003154	0.244646	0.000403337	0.00483944	Foxj2	11.2757
16749	ENSMUSG00000098022	0.94561	0.23369	NA	Zfp82
441	ENSMUSG00000003161	0.063293	0.247438	0.46408	Sri	2.01486
17086	ENSMUSG00000101597	0.945265	0.46972	NA	Gm5621
11351	ENSMUSG00000052374	0.94349	0.532023	NA	Actn2
15135	ENSMUSG00000085135	0.942812	0.371093	NA	Lrrc55os
442	ENSMUSG00000003166	0.0267742	0.616975	0.786843	Dgcr2	0.696715
443	ENSMUSG00000003184	-0.0743009	0.418541	0.63472	Irf3	1.25656
444	ENSMUSG00000003190	0.0323336	0.82004	0.909578	Bcl2l12	0.286234
445	ENSMUSG00000003198	-0.016671	0.907188	0.956788	Zfp959	0.140526
15100	ENSMUSG00000084970	0.940841	0.411395	NA	1700060J05Rik
16324	ENSMUSG00000095987	0.940791	0.176143	NA	Gm13104
446	ENSMUSG00000003199	0.102164	0.0743062	0.213761	Mpnd	3.75037
4122	ENSMUSG00000025727	0.940302	0.337878	NA	A930017K11Rik
12157	ENSMUSG00000058869	0.940082	0.283593	NA	Gm4832
638	ENSMUSG00000004891	0.939723	0.282084	NA	Nes
447	ENSMUSG00000003200	0.0860453	0.222962	0.433993	Sh3gl1	2.16513
449	ENSMUSG00000003208	0.0965059	0.271184	0.490892	Yju2	1.88265
11687	ENSMUSG00000055003	0.939277	0.27018	NA	Lrtm2
450	ENSMUSG00000003226	-0.291549	0.00715336	0.0401017	Ranbp2	7.12716
17698	ENSMUSG00000106426	0.938526	0.323509	NA	Gm36211
17491	ENSMUSG00000105005	0.937705	0.424164	NA	Gm9729
452	ENSMUSG00000003228	-0.103999	0.144854	0.330371	Grk5	2.78733
453	ENSMUSG00000003233	0.0522619	0.340602	0.563454	Dvl3	1.55384
454	ENSMUSG00000003234	-0.14186	0.00840741	0.0454979	Abcf3	6.89412
455	ENSMUSG00000003235	0.0157198	0.70698	0.844239	Eif2b5	0.500258
456	ENSMUSG00000003269	0.0231823	0.673838	0.822813	Cyth2	0.569526
18618	ENSMUSG00000112587	0.935279	0.443452	NA	Gm47769
9388	ENSMUSG00000040495	0.93452	0.415897	NA	Chrm4
15470	ENSMUSG00000086693	0.933642	0.253289	NA	A730081D07Rik
457	ENSMUSG00000003271	0.11318	0.509431	0.710993	Sult2b1	0.97304
458	ENSMUSG00000003273	0.175939	0.0336412	0.123405	Car11	4.89363
459	ENSMUSG00000003282	0.0382353	0.696152	0.837592	Plag1	0.522525
460	ENSMUSG00000003299	0.0374961	0.615147	0.785508	Mrpl4	0.700998
15350	ENSMUSG00000086134	0.932912	0.450239	NA	Gm16159
18213	ENSMUSG00000109713	0.932634	0.520475	NA	Pvrig
12860	ENSMUSG00000065258	0.932158	0.23364	NA	Gm23969
461	ENSMUSG00000003308	-0.0840553	0.142473	0.326815	Keap1	2.81124
462	ENSMUSG00000003316	0.251874	1.15e-05	0.000337424	Glg1	16.408
463	ENSMUSG00000003341	0.206587	0.538661	0.732025	Atp8b3	0.89255
464	ENSMUSG00000003344	0.177798	0.0280178	0.108443	Btbd2	5.15751
465	ENSMUSG00000003345	0.217609	0.00854195	0.0459784	Csnk1g2	6.87122
16860	ENSMUSG00000099226	0.92858	0.53903	NA	Mir7091
4226	ENSMUSG00000025983	0.927414	0.328488	NA	Ccdc150
15730	ENSMUSG00000087881	0.92673	0.411626	NA	Gm22442
466	ENSMUSG00000003346	0.0359968	0.680395	0.82626	Abhd17a	0.555556
15633	ENSMUSG00000087356	0.925919	0.361679	NA	Gm13856
467	ENSMUSG00000003348	0.137618	0.0425288	0.145392	Mob3a	4.55542
468	ENSMUSG00000003352	0.389117	0.00262803	0.0189904	Cacnb3	8.5718
12323	ENSMUSG00000060212	0.925151	0.327115	NA	Pcnx2
469	ENSMUSG00000003354	0.245974	0.273559	0.493912	Ccdc65	1.87007
6215	ENSMUSG00000030428	0.923996	0.467613	NA	Ttyh1
10353	ENSMUSG00000045498	0.923641	0.419836	NA	Pcdhb3
470	ENSMUSG00000003355	0.184402	0.17178	0.367564	Fkbp11	2.54137
471	ENSMUSG00000003360	-0.0372753	0.536821	0.731008	Ddx23	0.897487
472	ENSMUSG00000003363	0.117624	0.0874688	0.238146	Pld3	3.51509
473	ENSMUSG00000003378	0.340522	0.000238486	0.00326089	Grik5	12.0338
474	ENSMUSG00000003380	0.196089	0.0130874	0.0623286	Rabac1	6.25568
475	ENSMUSG00000003382	-0.0351028	0.516496	0.715806	Etv3	0.95317
476	ENSMUSG00000003402	0.0330633	0.635703	0.799252	Prkcsh	0.653574
477	ENSMUSG00000003410	1.16477	0.0256704	0.101532	Elavl3	5.28375
478	ENSMUSG00000003411	1.73586	0.00375595	0.025118	Rab3b	8.05661
479	ENSMUSG00000003420	-0.0977182	0.156424	0.347231	Fcgrt	2.67646
480	ENSMUSG00000003421	0.00251889	0.975253	0.989144	Nosip	0.0361518
1812	ENSMUSG00000019945	0.916629	0.554071	NA	Cabcoco1
17341	ENSMUSG00000103815	0.915693	0.441507	NA	Gm19194
481	ENSMUSG00000003423	0.10999	0.238343	0.453876	Pih1d1	2.06889
17549	ENSMUSG00000105474	0.914939	0.345928	NA	Selenok-ps7
482	ENSMUSG00000003429	-0.0570537	0.581574	0.763123	Rps11	0.781966
483	ENSMUSG00000003435	-0.103606	0.0511079	0.165559	Supt5	4.29031
7240	ENSMUSG00000032816	0.914601	0.492282	NA	Igdcc4
1370	ENSMUSG00000015957	0.91451	0.457217	NA	Wnt11
484	ENSMUSG00000003437	0.0543213	0.371516	0.590734	Paf1	1.42851
485	ENSMUSG00000003438	-0.244596	0.00118234	0.0105469	Timm50	9.72415
486	ENSMUSG00000003444	-0.150563	0.165247	0.358872	Med29	2.5973
487	ENSMUSG00000003458	-0.0142199	0.793268	0.896171	Ncstn	0.33412
15611	ENSMUSG00000087286	0.912894	0.42257	NA	Gm9013
488	ENSMUSG00000003464	-0.23225	0.000426817	0.00503475	Pex19	11.1941
490	ENSMUSG00000003477	1.07322	0.00976879	0.0504376	Inmt	6.6776
491	ENSMUSG00000003484	0.458967	0.538072	0.731906	Cyp4f18	0.894128
492	ENSMUSG00000003500	-0.179003	0.0240254	0.0965701	Impdh1	5.3793
18657	ENSMUSG00000112852	0.910425	0.442416	NA	Gm47767
493	ENSMUSG00000003518	0.200043	0.215364	0.424341	Dusp3	2.21515
494	ENSMUSG00000003526	-0.0735996	0.408618	0.624978	Prodh	1.29117
15174	ENSMUSG00000085286	0.909112	0.553495	NA	Ube4bos3
495	ENSMUSG00000003527	-0.0446471	0.514686	0.714405	Ess2	0.958237
496	ENSMUSG00000003528	0.0519603	0.438634	0.652634	Slc25a1	1.18891
497	ENSMUSG00000003531	0.00391469	0.965332	0.985685	Dgcr6	0.0509034
16969	ENSMUSG00000100361	0.907069	0.548629	NA	Gm7063
18394	ENSMUSG00000110791	0.906832	0.41895	NA	Gm47508
498	ENSMUSG00000003534	0.411409	7.78e-06	0.000247328	Ddr1	16.9718
14201	ENSMUSG00000080465	0.906535	0.311174	NA	Snord94
499	ENSMUSG00000003541	1.64198	5.08e-06	0.000178764	Ier3	17.5867
3300	ENSMUSG00000023328	0.9057	0.311989	NA	Ache
18308	ENSMUSG00000110316	0.905252	0.513197	NA	Gm45311
500	ENSMUSG00000003545	0.514259	0.060814	0.186704	Fosb	4.03945
13516	ENSMUSG00000073130	0.904682	0.297595	NA	Gm1141
501	ENSMUSG00000003546	-0.0305323	0.606861	0.78025	Klc4	0.720562
502	ENSMUSG00000003549	0.378367	0.00238078	0.017779	Ercc1	8.71435
503	ENSMUSG00000003555	1.10577	0.0203664	0.0857057	Cyp17a1	5.61766
13479	ENSMUSG00000072789	0.902967	0.50912	NA	Gm10420
504	ENSMUSG00000003559	0.180765	0.127591	0.30512	As3mt	2.9704
5055	ENSMUSG00000027861	0.901909	0.337994	NA	Casq2
505	ENSMUSG00000003573	0.115983	0.187665	0.389025	Homer3	2.41377
506	ENSMUSG00000003575	0.00249711	0.971191	0.987711	Crtc1	0.0421726
507	ENSMUSG00000003581	-0.0146909	0.839973	0.921824	Rnf215	0.251585
509	ENSMUSG00000003604	0.0146266	0.849592	0.926698	Aven	0.235158
16117	ENSMUSG00000092300	0.900343	0.186593	NA	Cdk3
15380	ENSMUSG00000086282	0.898927	0.332245	NA	Sox5os4
510	ENSMUSG00000003617	-0.0044092	0.956012	0.98178	Cp	0.0648999
511	ENSMUSG00000003623	-0.241579	0.000831101	0.00813296	Crot	10.2327
512	ENSMUSG00000003644	-0.105565	0.0764425	0.217684	Rps6ka1	3.70948
14949	ENSMUSG00000083926	0.89724	0.43595	NA	Gm14783
15964	ENSMUSG00000090994	0.896989	0.553584	NA	Gm6153
16743	ENSMUSG00000097997	0.896625	0.55358	NA	Gm27017
513	ENSMUSG00000003660	0.0611843	0.425724	0.640521	Snrnp200	1.23201
514	ENSMUSG00000003662	-0.0569375	0.348531	0.570698	Ciao1	1.52064
515	ENSMUSG00000003680	-0.055592	0.408167	0.624347	Taf6l	1.29277
516	ENSMUSG00000003721	-0.102504	0.210971	0.419023	Insig2	2.24488
517	ENSMUSG00000003731	-0.181229	0.0010238	0.00950384	Kpna6	9.93185
518	ENSMUSG00000003746	0.298487	0.00415983	0.0270577	Man1a	7.90926
519	ENSMUSG00000003752	0.147019	0.0751212	0.215217	Itpkc	3.73464
520	ENSMUSG00000003762	-0.0414731	0.686839	0.831677	Coq8b	0.541955
521	ENSMUSG00000003778	-0.0231564	0.750823	0.870847	Brd8	0.413455
4406	ENSMUSG00000026417	0.893024	0.459696	NA	Pigr
522	ENSMUSG00000003779	0.31723	0.241306	0.457244	Kif20a	2.05107
523	ENSMUSG00000003808	-0.155163	0.0309442	0.116243	Farsa	5.01419
524	ENSMUSG00000003809	-0.100183	0.0743364	0.213807	Gcdh	3.74979
525	ENSMUSG00000003810	0.220263	0.000740004	0.00753024	Mast2	10.4002
526	ENSMUSG00000003812	-0.0725777	0.319646	0.543996	Dnase2a	1.64545
527	ENSMUSG00000003813	-0.097506	0.136907	0.318826	Rad23a	2.86873
16784	ENSMUSG00000098149	0.88852	0.359781	NA	Gapdh-ps14
18391	ENSMUSG00000110773	0.887893	0.546191	NA	Gm39326
528	ENSMUSG00000003814	-0.249393	0.000998073	0.00934596	Calr	9.96857
530	ENSMUSG00000003847	0.185662	0.0953304	0.251844	Nfat5	3.39092
531	ENSMUSG00000003848	0.0284938	0.661072	0.81521	Nob1	0.597121
18173	ENSMUSG00000109450	0.88463	0.242054	NA	Gm39043
18220	ENSMUSG00000109750	0.88449	0.545842	NA	Hmgb1-rs17
532	ENSMUSG00000003849	-0.0433952	0.584671	0.765442	Nqo1	0.774302
6034	ENSMUSG00000029919	0.882613	0.530572	NA	Hpgds
1862	ENSMUSG00000020067	0.882206	0.224695	NA	Mypn
533	ENSMUSG00000003863	0.187448	0.244926	0.461114	Ppfia3	2.02958
17662	ENSMUSG00000106194	0.880774	0.447297	NA	Gm43569
17865	ENSMUSG00000107477	0.880378	0.499729	NA	Gm44366
534	ENSMUSG00000003865	0.546868	8.37e-06	0.000264322	Gys1	16.8663
535	ENSMUSG00000003868	0.332622	0.000171739	0.00255905	Ruvbl2	12.5075
537	ENSMUSG00000003873	0.170923	0.00550705	0.033082	Bax	7.50451
7516	ENSMUSG00000033963	0.879654	0.282641	NA	Fancd2os
538	ENSMUSG00000003923	-0.187482	0.00213101	0.0162999	Tfam	8.87424
539	ENSMUSG00000003929	-0.184014	0.250705	0.468059	Zfp81	1.99594
540	ENSMUSG00000003934	0.415465	0.206848	0.413438	Efnb3	2.27336
541	ENSMUSG00000003948	-0.456242	1.94e-06	9.13e-05	Mmd	18.9755
542	ENSMUSG00000003949	-0.197316	0.343316	0.566316	Hlf	1.54239
543	ENSMUSG00000003955	0.95457	9.3e-05	0.00162257	Fam162a	13.3924
544	ENSMUSG00000003970	0.0553505	0.542352	0.73436	Rpl8	0.882699
13449	ENSMUSG00000072572	0.874235	0.238622	NA	Slc39a2
14193	ENSMUSG00000080237	0.874088	0.438263	NA	Gm14239
16178	ENSMUSG00000093575	0.873957	0.380002	NA	Gm20695
545	ENSMUSG00000003992	0.177905	0.000925893	0.00878778	Ssbp2	10.0769
4018	ENSMUSG00000025396	0.872709	0.46892	NA	Hsd17b6
546	ENSMUSG00000004018	-0.241889	0.0060715	0.035549	Fancl	7.36373
18034	ENSMUSG00000108511	0.871329	0.530967	NA	Gm44987
4013	ENSMUSG00000025383	0.871316	0.265014	NA	Il23a
547	ENSMUSG00000004032	0.105125	0.0559869	0.176053	Gstm5	4.15877
548	ENSMUSG00000004035	0.0484341	0.663069	0.816239	Gstm7	0.592769
549	ENSMUSG00000004038	0.75721	0.255893	0.473175	Gstm3	1.96638
10254	ENSMUSG00000044816	0.869528	0.441316	NA	D630023F18Rik
550	ENSMUSG00000004040	0.0370111	0.57141	0.755583	Stat3	0.807401
551	ENSMUSG00000004043	-0.0122522	0.809086	0.905812	Stat5a	0.305634
8107	ENSMUSG00000036185	0.867265	0.486326	NA	Sapcd1
552	ENSMUSG00000004044	0.0891167	0.0771089	0.219	Cavin1	3.69696
553	ENSMUSG00000004054	0.0480543	0.598759	0.775316	Map3k11	0.739952
554	ENSMUSG00000004056	-0.0673558	0.258442	0.476354	Akt2	1.95209
555	ENSMUSG00000004069	0.0445824	0.385001	0.603704	Dnaja3	1.37706
5435	ENSMUSG00000028655	0.866666	0.539186	NA	Mfsd2a
12994	ENSMUSG00000067224	0.866326	0.245177	NA	Gm3695
556	ENSMUSG00000004070	-0.0128432	0.80579	0.904316	Hmox2	0.311525
13912	ENSMUSG00000078180	0.863084	0.579377	NA	Gm20900
557	ENSMUSG00000004071	-0.238618	0.000296375	0.00381711	Cdip1	11.7203
3311	ENSMUSG00000023439	0.862853	0.318659	NA	Gnb3
558	ENSMUSG00000004085	-0.0217608	0.736491	0.862252	Map3k20	0.44126
559	ENSMUSG00000004096	-0.052404	0.253729	0.471177	Cwc15	1.97864
560	ENSMUSG00000004098	0.188171	0.0304609	0.114965	Col5a3	5.0369
561	ENSMUSG00000004099	0.138049	0.171826	0.367614	Dnmt1	2.54098
562	ENSMUSG00000004100	-0.203282	0.0619717	0.189521	Ppan	4.01225
563	ENSMUSG00000004105	0.0586786	0.310676	0.533366	Angptl2	1.68652
564	ENSMUSG00000004113	0.0489849	0.81663	0.907693	Cacna1b	0.292246
17678	ENSMUSG00000106262	0.859109	0.516823	NA	Gm43375
565	ENSMUSG00000004127	-0.016449	0.823825	0.911594	Trmt10a	0.27959
566	ENSMUSG00000004151	-0.137607	0.549608	0.739588	Etv1	0.863525
567	ENSMUSG00000004187	0.231544	0.0548714	0.173905	Kifc2	4.1878
568	ENSMUSG00000004207	-0.00656723	0.891055	0.94829	Psap	0.166413
19057	ENSMUSG00000115441	0.857685	0.322858	NA	Gm34759
6600	ENSMUSG00000031394	0.856681	0.479251	NA	Opn1mw
569	ENSMUSG00000004221	0.110268	0.0361229	0.129805	Ikbkg	4.79094
3590	ENSMUSG00000024421	0.856379	0.514937	NA	Lama3
570	ENSMUSG00000004233	0.0314204	0.539605	0.73238	Wars2	0.890023
571	ENSMUSG00000004263	0.256304	0.00491492	0.0304107	Atn1	7.66862
572	ENSMUSG00000004264	-0.0712139	0.286051	0.507892	Phb2	1.80566
18177	ENSMUSG00000109473	0.855744	0.343121	NA	B930025P03Rik
573	ENSMUSG00000004266	-0.0939621	0.426006	0.640663	Ptpn6	1.23105
15435	ENSMUSG00000086522	0.855375	0.44453	NA	Gm4473
574	ENSMUSG00000004267	1.82485	1.32e-07	1.22e-05	Eno2	22.853
670	ENSMUSG00000005131	0.855216	0.327422	NA	4930550C14Rik
575	ENSMUSG00000004268	-0.189433	0.0289863	0.111015	Emg1	5.10849
12162	ENSMUSG00000058905	0.85457	0.509225	NA	Gm10051
576	ENSMUSG00000004270	-0.133513	0.000617914	0.00662321	Lpcat3	10.6603
13728	ENSMUSG00000074627	0.854229	0.290604	NA	Mroh8
5788	ENSMUSG00000029375	0.853838	0.442963	NA	Cxcl15
5545	ENSMUSG00000028871	0.853338	0.40745	NA	Rspo1
14286	ENSMUSG00000081055	0.853286	0.361585	NA	Gm6987
17454	ENSMUSG00000104724	0.852954	0.20193	NA	Gm43162
9145	ENSMUSG00000039699	0.852663	0.230505	NA	Batf2
14552	ENSMUSG00000082116	0.851722	0.327684	NA	Gm12188
577	ENSMUSG00000004285	-0.0783079	0.431773	0.646433	Atp6v1f	1.21165
19164	ENSMUSG00000116307	0.851452	0.31489	NA	Gm49490
17768	ENSMUSG00000106904	0.850079	0.413511	NA	Gm43029
578	ENSMUSG00000004317	-0.0613104	0.525073	0.721564	Clcn5	0.929409
9831	ENSMUSG00000042359	0.849781	0.559331	NA	Osbpl6
18065	ENSMUSG00000108705	0.849458	0.353204	NA	Gm18905
19088	ENSMUSG00000115630	0.848686	0.504894	NA	Rpl19-ps5
9137	ENSMUSG00000039672	0.848038	0.49797	NA	Kcne2
8646	ENSMUSG00000038151	0.847703	0.474106	NA	Prdm1
579	ENSMUSG00000004319	0.0106902	0.902197	0.954282	Clcn3	0.148485
580	ENSMUSG00000004328	0.303742	0.426858	0.641404	Hif3a	1.22817
18982	ENSMUSG00000114922	0.846469	0.458289	NA	Ppifos
17225	ENSMUSG00000102915	0.84608	0.384092	NA	Gm32460
581	ENSMUSG00000004356	-0.0553726	0.496498	0.700856	Utp20	1.01014
582	ENSMUSG00000004360	-0.469747	0.247957	0.464645	9330159F19Rik	2.01184
583	ENSMUSG00000004364	-0.155002	0.105278	0.268494	Cul3	3.24772
12892	ENSMUSG00000066060	0.844437	0.314231	NA	Gm12866
12562	ENSMUSG00000062345	0.842893	0.431558	NA	Serpinb2
11904	ENSMUSG00000056735	0.841329	0.342983	NA	A930024E05Rik
584	ENSMUSG00000004371	0.186169	0.670818	0.82112	Il11	0.576007
15768	ENSMUSG00000089703	0.841051	0.306883	NA	Gm15833
16170	ENSMUSG00000093507	0.839816	0.441628	NA	Gm20627
585	ENSMUSG00000004383	0.00863025	0.88945	0.947773	Large1	0.169015
15909	ENSMUSG00000090467	0.838316	0.501661	NA	Gm4613
586	ENSMUSG00000004393	-0.163645	0.0223954	0.0916354	Ddx56	5.48065
587	ENSMUSG00000004394	-0.112216	0.0188463	0.081084	Tmed4	5.72958
15179	ENSMUSG00000085310	0.83741	0.418853	NA	Gm11491
15612	ENSMUSG00000087290	0.837306	0.603466	NA	Gm15866
17254	ENSMUSG00000103114	0.836703	0.374794	NA	Gm32200
589	ENSMUSG00000004446	0.0678469	0.289217	0.510868	Bid	1.78978
590	ENSMUSG00000004451	0.0695404	0.250711	0.468059	Ralb	1.9959
591	ENSMUSG00000004455	-0.0629101	0.421864	0.637823	Ppp1cc	1.24515
14518	ENSMUSG00000081996	0.83528	0.389425	NA	Gm7153
15050	ENSMUSG00000084413	0.83523	0.345218	NA	Gm12017
592	ENSMUSG00000004460	-0.151089	0.0096653	0.0501136	Dnajb11	6.69297
15988	ENSMUSG00000091239	0.834962	0.323251	NA	Vmn2r76
593	ENSMUSG00000004462	0.0741779	0.328323	0.551275	Tbccd1	1.60681
594	ENSMUSG00000004473	0.0602543	0.708496	0.84542	Clec11a	0.497169
595	ENSMUSG00000004500	-0.035889	0.662404	0.815783	Zfp324	0.594217
14414	ENSMUSG00000081568	0.832203	0.486035	NA	Gm15032
16370	ENSMUSG00000096592	0.832123	0.498275	NA	Gm15801
10961	ENSMUSG00000049538	0.831713	0.588069	NA	Adamts16
596	ENSMUSG00000004508	-0.00494178	0.950763	0.978641	Gab2	0.0728424
597	ENSMUSG00000004530	-0.120667	0.0701578	0.205464	Coro1c	3.83325
598	ENSMUSG00000004535	-0.192346	0.00137392	0.0117916	Tax1bp1	9.50748
599	ENSMUSG00000004558	0.0452896	0.56837	0.753559	Ndrg2	0.815097
17982	ENSMUSG00000108154	0.830319	0.556162	NA	Gm44033
600	ENSMUSG00000004561	0.0479907	0.563967	0.750531	Mettl17	0.826317
601	ENSMUSG00000004562	0.0534111	0.381244	0.600357	Arhgef40	1.39121
16513	ENSMUSG00000097286	0.829751	0.355091	NA	Gm26684
602	ENSMUSG00000004565	0.0444891	0.588235	0.767106	Pnpla6	0.765535
603	ENSMUSG00000004567	0.0808161	0.185866	0.386703	Mcoln1	2.42767
604	ENSMUSG00000004568	-0.00254435	0.965177	0.98559	Arhgef18	0.0511346
605	ENSMUSG00000004591	0.0405289	0.627449	0.79384	Pkn2	0.672431
607	ENSMUSG00000004610	-0.134086	0.0993168	0.258761	Etfb	3.33182
12361	ENSMUSG00000060550	0.827783	0.549784	NA	H2-Q7
609	ENSMUSG00000004626	-0.00204007	0.97694	0.989731	Stxbp2	0.0336586
9528	ENSMUSG00000041046	0.826459	0.453042	NA	Ramp3
611	ENSMUSG00000004631	0.207109	0.000634913	0.00675588	Sgce	10.6212
612	ENSMUSG00000004633	0.0515676	0.665696	0.817839	Chn2	0.587064
613	ENSMUSG00000004637	0.00888006	0.906639	0.956788	Wwox	0.1414
614	ENSMUSG00000004642	-0.0524021	0.522945	0.720315	Slbp	0.935269
615	ENSMUSG00000004655	0.269695	0.0294845	0.112388	Aqp1	5.0839
616	ENSMUSG00000004661	-0.214272	0.170835	0.36642	Arid3b	2.54932
16446	ENSMUSG00000097089	0.825096	0.459618	NA	Gm26879
617	ENSMUSG00000004665	0.341194	0.00163516	0.013386	Cnn2	9.25635
618	ENSMUSG00000004667	0.0687607	0.493647	0.698975	Polr2e	1.01845
619	ENSMUSG00000004677	0.0357982	0.597947	0.77468	Myo9b	0.741912
18405	ENSMUSG00000110887	0.823504	0.569887	NA	Cbx3-ps8
620	ENSMUSG00000004698	-0.20256	0.144045	0.329017	Hdac9	2.79541
621	ENSMUSG00000004748	-0.00790239	0.944549	0.975304	Mtfp1	0.0823026
622	ENSMUSG00000004768	0.0542761	0.36736	0.586944	Rab23	1.44473
14623	ENSMUSG00000082398	0.821712	0.52092	NA	Gm11927
1031	ENSMUSG00000009588	0.821429	0.507982	NA	St6galnac1
623	ENSMUSG00000004771	-0.254357	0.000187166	0.00273319	Rab11a	12.3834
624	ENSMUSG00000004788	-0.109815	0.181495	0.3809	Eif2b2	2.462
10561	ENSMUSG00000046818	0.821059	0.447425	NA	Ddit4l
18099	ENSMUSG00000108940	0.820981	0.691156	NA	Gm45719
625	ENSMUSG00000004789	-0.246355	3.49e-05	0.000800468	Dlst	14.8064
16218	ENSMUSG00000094153	0.820323	0.306622	NA	Gm8807
627	ENSMUSG00000004798	0.22042	0.00211364	0.0161901	Ulk2	8.88606
628	ENSMUSG00000004815	-0.120559	0.385706	0.604132	Dgkq	1.37443
629	ENSMUSG00000004837	0.737617	0.244128	0.460637	Grap	2.03429
630	ENSMUSG00000004843	-0.053592	0.453954	0.665336	Chmp2b	1.13938
8297	ENSMUSG00000036964	0.818745	0.33733	NA	Trim17
631	ENSMUSG00000004846	0.141733	0.00423575	0.0273613	Plod3	7.88317
632	ENSMUSG00000004849	-0.0279976	0.611355	0.783403	Ap1s1	0.709919
10566	ENSMUSG00000046854	0.816742	0.296084	NA	Pip5kl1
634	ENSMUSG00000004865	0.34857	3.53e-05	0.00080522	Srpk1	14.79
635	ENSMUSG00000004872	-0.0825906	0.547426	0.738174	Pax3	0.869263
14253	ENSMUSG00000080916	0.816366	0.476372	NA	Gm12463
10130	ENSMUSG00000044058	0.816023	0.427014	NA	Mthfr-ps1
636	ENSMUSG00000004880	0.184253	0.0104015	0.0526724	Lbr	6.58707
16770	ENSMUSG00000098105	0.815596	0.396111	NA	Gm8825
10217	ENSMUSG00000044576	0.815396	0.438425	NA	Garem2
5672	ENSMUSG00000029102	0.815324	0.614063	NA	Hgfac
8512	ENSMUSG00000037716	0.814815	0.56205	NA	Ccdc33
637	ENSMUSG00000004885	-0.860546	0.0488501	0.160616	Crabp2	4.3555
639	ENSMUSG00000004895	0.027076	0.679955	0.826151	Prcc	0.55649
15656	ENSMUSG00000087411	0.813876	0.589802	NA	Gm16048
640	ENSMUSG00000004896	-0.049344	0.636108	0.799574	Rrnad1	0.652656
16509	ENSMUSG00000097274	0.811157	0.569818	NA	Gm47512
641	ENSMUSG00000004897	0.122006	0.00611848	0.0357098	Hdgf	7.35261
11438	ENSMUSG00000053049	0.810786	0.374664	NA	Gm15413
8818	ENSMUSG00000038605	0.810557	0.352015	NA	Samd10
642	ENSMUSG00000004929	-0.0914297	0.293379	0.514928	Thop1	1.76916
643	ENSMUSG00000004931	0.0804948	0.419731	0.636045	Apba3	1.25246
645	ENSMUSG00000004934	0.0224704	0.784216	0.891629	Pias4	0.350677
18598	ENSMUSG00000112428	0.808384	0.561657	NA	Gm48106
646	ENSMUSG00000004936	0.238787	0.000351223	0.00435722	Map2k1	11.4753
647	ENSMUSG00000004937	-0.119361	0.0871489	0.237609	Sgta	3.52037
648	ENSMUSG00000004945	-0.19419	0.0323151	0.120019	Tmem242	4.95165
16768	ENSMUSG00000098102	0.80658	0.498248	NA	Gm2467
649	ENSMUSG00000004947	-0.0990617	0.167836	0.362323	Dtx2	2.57488
650	ENSMUSG00000004948	0.877429	0.164203	0.35758	Zp3	2.60645
18433	ENSMUSG00000111148	0.806268	0.428083	NA	Gm2774
16672	ENSMUSG00000097783	0.805852	0.522888	NA	Gm26747
651	ENSMUSG00000004951	0.205911	0.0642193	0.193573	Hspb1	3.96085
16352	ENSMUSG00000096361	0.805702	0.269066	NA	Gm5814
17677	ENSMUSG00000106261	0.805148	0.624695	NA	Gm34086
652	ENSMUSG00000004952	0.667024	1.47e-08	2.61e-06	Rasa4	26.0196
653	ENSMUSG00000004980	-0.167534	0.00522066	0.0317585	Hnrnpa2b1	7.58155
654	ENSMUSG00000004994	0.150979	0.0412843	0.142501	Ccdc130	4.59826
6534	ENSMUSG00000031250	0.804255	0.394292	NA	Tnmd
946	ENSMUSG00000008028	0.803695	0.288803	NA	1700008O03Rik
655	ENSMUSG00000004996	-0.0333253	0.786644	0.892966	Mri1	0.346218
656	ENSMUSG00000005034	0.066534	0.166893	0.361144	Prkacb	2.58301
15838	ENSMUSG00000090039	0.801602	0.272204	NA	Gm15894
657	ENSMUSG00000005043	0.0880148	0.203627	0.410176	Sgsh	2.296
658	ENSMUSG00000005045	0.333368	0.172276	0.368096	Chd5	2.5372
15924	ENSMUSG00000090608	0.800015	0.403062	NA	Gm17200
659	ENSMUSG00000005054	-0.151326	0.113678	0.282317	Cstb	3.13697
660	ENSMUSG00000005057	0.0947892	0.21202	0.420017	Sh2b2	2.23773
661	ENSMUSG00000005069	-0.116077	0.0251204	0.0999471	Pex5	5.31499
206	ENSMUSG00000001510	0.79896	0.500492	NA	Dlx3
662	ENSMUSG00000005078	-0.042588	0.423654	0.638978	Jkamp	1.23904
17750	ENSMUSG00000106829	0.798323	0.281785	NA	Gm3786
663	ENSMUSG00000005087	0.128115	0.248321	0.465164	Cd44	2.00972
18131	ENSMUSG00000109206	0.797467	0.241582	NA	Gm45137
665	ENSMUSG00000005102	0.13293	0.0469744	0.156235	Eif2ak4	4.41198
666	ENSMUSG00000005103	0.0561889	0.22737	0.439751	Wdr1	2.13689
3654	ENSMUSG00000024578	0.796852	0.662653	NA	Il17b
1578	ENSMUSG00000018479	0.796594	0.458883	NA	1700125H20Rik
667	ENSMUSG00000005107	-0.205242	0.0754035	0.215817	Slc2a9	3.72923
17392	ENSMUSG00000104214	0.795958	0.478065	NA	Gm36638
16322	ENSMUSG00000095953	0.79581	0.376404	NA	6030469F06Rik
668	ENSMUSG00000005124	0.333453	0.00351594	0.0238018	Ccn4	8.15187
17798	ENSMUSG00000107044	0.795378	0.553891	NA	Gm43086
669	ENSMUSG00000005125	1.34059	1.66e-05	0.000455038	Ndrg1	15.8785
671	ENSMUSG00000005142	-0.0154028	0.749889	0.870419	Man2b1	0.415251
18779	ENSMUSG00000113664	0.793342	0.522923	NA	Gm47184
672	ENSMUSG00000005148	0.328946	0.0359087	0.129332	Klf5	4.79952
673	ENSMUSG00000005150	-0.066777	0.371874	0.591036	Wdr83	1.42711
18720	ENSMUSG00000113294	0.792479	0.319809	NA	Gm49326
15481	ENSMUSG00000086735	0.790868	0.315448	NA	Gm13977
674	ENSMUSG00000005161	0.035218	0.692372	0.835294	Prdx2	0.53038
675	ENSMUSG00000005198	0.201436	0.0117223	0.0575132	Polr2a	6.4146
4011	ENSMUSG00000025380	0.790256	0.341729	NA	Fscn2
676	ENSMUSG00000005204	-0.133218	0.0178805	0.0781413	Senp3	5.80547
12995	ENSMUSG00000067235	0.789764	0.449629	NA	H2-Q10
677	ENSMUSG00000005225	-0.209088	0.00291888	0.0206194	Plekha8	8.42037
678	ENSMUSG00000005233	-0.43599	0.0313776	0.117489	Spc25	4.99412
10906	ENSMUSG00000049134	0.789303	0.4618	NA	Nrap
679	ENSMUSG00000005237	0.767574	0.205117	0.411567	Dnah2	2.28548
681	ENSMUSG00000005262	-0.0809209	0.127337	0.304728	Ufd1	2.97328
12891	ENSMUSG00000066058	0.788258	0.315023	NA	Cldn19
682	ENSMUSG00000005267	-0.206229	0.345468	0.568214	Zfp287	1.53338
683	ENSMUSG00000005268	-0.405143	2.01e-05	0.00052632	Prlr	15.6024
684	ENSMUSG00000005299	-0.188434	0.00117705	0.0105254	Letm1	9.7306
685	ENSMUSG00000005312	-0.380053	3.6e-08	4.78e-06	Ubqln1	24.7274
686	ENSMUSG00000005354	-0.087145	0.0894362	0.241511	Txn2	3.483
16736	ENSMUSG00000097973	0.785197	0.272937	NA	Gm4929
687	ENSMUSG00000005360	0.0530824	0.377951	0.597042	Slc1a3	1.40373
688	ENSMUSG00000005362	-0.233428	0.0006555	0.00690637	Crbn	10.5751
689	ENSMUSG00000005370	-0.0290105	0.54604	0.737441	Msh6	0.872921
778	ENSMUSG00000006143	0.784651	0.391778	NA	Upk3bl
690	ENSMUSG00000005371	0.03907	0.718754	0.852096	Fbxo11	0.476431
15632	ENSMUSG00000087355	0.783833	0.519324	NA	Gm13187
691	ENSMUSG00000005373	-0.171976	0.109933	0.276247	Mlxipl	3.1853
692	ENSMUSG00000005374	0.324383	0.000621508	0.00665729	Tbl2	10.6519
693	ENSMUSG00000005378	-0.148608	0.0642133	0.193573	Bud23	3.96098
694	ENSMUSG00000005397	0.121613	0.0867979	0.237014	Nid1	3.5262
695	ENSMUSG00000005410	0.359173	0.187262	0.388591	Mcm5	2.41687
18783	ENSMUSG00000113688	0.779403	0.415176	NA	A930027P06Rik
696	ENSMUSG00000005413	0.624019	2.33e-07	1.84e-05	Hmox1	22.0332
19041	ENSMUSG00000115315	0.778843	0.390578	NA	Gnb1-ps2
697	ENSMUSG00000005417	0.11647	0.0110782	0.0552297	Mprip	6.49613
698	ENSMUSG00000005442	0.358019	4.41e-05	0.000944552	Cic	14.4689
699	ENSMUSG00000005447	0.760225	1.12e-07	1.1e-05	Pafah1b3	23.09
15348	ENSMUSG00000086124	0.778134	0.321488	NA	A530076I17Rik
700	ENSMUSG00000005469	-0.203237	0.000949527	0.00897502	Prkaca	10.0405
16203	ENSMUSG00000093847	0.777498	0.427964	NA	Eif1ad15
18514	ENSMUSG00000111856	0.777454	0.379297	NA	6530413G14Rik
701	ENSMUSG00000005470	-0.0651763	0.392009	0.60954	Asf1b	1.35104
702	ENSMUSG00000005481	-0.363039	0.00272102	0.0194958	Ddx39a	8.52164
703	ENSMUSG00000005483	0.124169	0.0156149	0.0705809	Dnajb1	6.00093
19051	ENSMUSG00000115405	0.776086	0.220663	NA	Gm41307
704	ENSMUSG00000005501	-0.0194446	0.766341	0.881347	Usp40	0.383941
705	ENSMUSG00000005505	-0.249877	0.000677501	0.00703219	Kbtbd4	10.5275
15948	ENSMUSG00000090840	0.773285	0.578773	NA	1700092M07Rik
18690	ENSMUSG00000113096	0.773088	0.459468	NA	Gm40884
18057	ENSMUSG00000108655	0.771907	0.347389	NA	Gm44949
706	ENSMUSG00000005506	-0.125795	0.0511154	0.165559	Celf1	4.2901
707	ENSMUSG00000005510	-0.0482458	0.348961	0.571169	Ndufs3	1.51886
16936	ENSMUSG00000100039	0.771021	0.486661	NA	Gm28959
17703	ENSMUSG00000106475	0.770034	0.59792	NA	Gm43011
708	ENSMUSG00000005514	-0.0733616	0.249986	0.46714	Por	2.00008
15008	ENSMUSG00000084208	0.769794	0.562087	NA	Gm12792
709	ENSMUSG00000005533	0.30183	0.001284	0.0112809	Igf1r	9.60514
710	ENSMUSG00000005534	-0.0975029	0.239788	0.455441	Insr	2.06017
18296	ENSMUSG00000110243	0.769397	0.545627	NA	Gm45631
711	ENSMUSG00000005566	0.0261315	0.69223	0.835237	Trim28	0.530676
712	ENSMUSG00000005575	-0.128189	0.0166693	0.0740971	Ube2m	5.90666
713	ENSMUSG00000005580	0.0744686	0.326256	0.549819	Adcy9	1.61592
714	ENSMUSG00000005609	-0.0903134	0.0600267	0.184958	Ctr9	4.05825
715	ENSMUSG00000005610	0.0334205	0.585885	0.765655	Eif4g2	0.771311
716	ENSMUSG00000005611	-0.399825	0.0199478	0.0844236	Irag1	5.64762
717	ENSMUSG00000005615	-0.0951525	0.073173	0.211775	Pcyt1a	3.77254
7886	ENSMUSG00000035262	0.764981	0.310077	NA	Amh
718	ENSMUSG00000005621	0.0202452	0.764837	0.880752	Zfp592	0.386775
15810	ENSMUSG00000089883	0.763933	0.480101	NA	Gm3355
719	ENSMUSG00000005625	-0.241989	0.000803413	0.00797638	Psmd4	10.2816
15180	ENSMUSG00000085314	0.763736	0.473819	NA	Gm14866
17574	ENSMUSG00000105641	0.763411	0.434099	NA	Gm5853
16055	ENSMUSG00000091864	0.763349	0.384596	NA	Gm17102
1197	ENSMUSG00000014164	0.762733	0.563448	NA	Klhl3
720	ENSMUSG00000005628	0.20174	0.602477	0.777662	Tmod4	0.731023
15439	ENSMUSG00000086536	0.762537	0.338255	NA	Gm12264
7525	ENSMUSG00000033987	0.761735	0.294143	NA	Dnah17
14382	ENSMUSG00000081423	0.761719	0.400041	NA	Gm12882
721	ENSMUSG00000005656	-0.106429	0.128038	0.30602	Snx6	2.96535
722	ENSMUSG00000005667	0.30709	0.0119695	0.0584762	Mthfd2	6.3845
723	ENSMUSG00000005674	-0.208581	0.0180068	0.0785868	Tomm40l	5.79531
724	ENSMUSG00000005677	0.152223	0.829381	0.915537	Nr1i3	0.269892
725	ENSMUSG00000005682	0.135909	0.0987007	0.257866	Pan2	3.3408
726	ENSMUSG00000005683	-0.23823	2.14e-06	9.72e-05	Cs	18.834
14004	ENSMUSG00000078850	0.759636	0.513282	NA	Gm2348
1353	ENSMUSG00000015812	0.759572	0.374299	NA	Gnrh1
15416	ENSMUSG00000086430	0.759112	0.526496	NA	4930551O13Rik
727	ENSMUSG00000005686	0.800072	1.44e-07	1.31e-05	Ampd3	22.7274
18605	ENSMUSG00000112470	0.758936	0.481612	NA	5330439M10Rik
728	ENSMUSG00000005687	-0.0678879	0.363899	0.58385	Bcas2	1.45839
729	ENSMUSG00000005698	-0.0342146	0.523966	0.720582	Ctcf	0.932456
730	ENSMUSG00000005699	0.0817186	0.41047	0.627034	Pard6a	1.28465
17280	ENSMUSG00000103364	0.757176	0.556063	NA	Gm38157
731	ENSMUSG00000005705	0.585188	0.224759	0.436645	Agrp	2.15355
732	ENSMUSG00000005718	0.388256	0.00415767	0.0270577	Tfap4	7.91001
733	ENSMUSG00000005732	-0.0874193	0.385649	0.604132	Ranbp1	1.37464
734	ENSMUSG00000005774	-0.0633689	0.465478	0.676242	Rfx5	1.10322
5780	ENSMUSG00000029361	0.755641	0.397692	NA	Nos1
18523	ENSMUSG00000111905	0.755577	0.417945	NA	Gm48045
735	ENSMUSG00000005779	-0.287325	0.000536134	0.00598609	Psmb4	10.8651
16150	ENSMUSG00000092602	0.75524	0.346769	NA	4931413I07Rik
18916	ENSMUSG00000114526	0.755133	0.577368	NA	A930015P04Rik
736	ENSMUSG00000005802	-0.188723	0.0459968	0.154006	Slc30a4	4.44232
19280	ENSMUSG00000117113	0.754721	0.371735	NA	Gm49883
15588	ENSMUSG00000087178	0.75419	0.310667	NA	A230056P14Rik
737	ENSMUSG00000005803	0.10194	0.0553008	0.174715	Sqor	4.17656
15498	ENSMUSG00000086816	0.753577	0.370648	NA	Gm16726
738	ENSMUSG00000005804	0.0127191	0.809992	0.905865	Bloc1s6	0.30402
15743	ENSMUSG00000089417	0.753335	0.513919	NA	Gm22009
739	ENSMUSG00000005813	-0.168792	0.00120001	0.0106648	Metap1	9.70273
2874	ENSMUSG00000022220	0.752956	0.349701	NA	Adcy4
740	ENSMUSG00000005823	-0.140581	0.010689	0.0537559	Gpr108	6.54773
741	ENSMUSG00000005836	0.187481	0.0734753	0.212393	Gata6	3.7666
3520	ENSMUSG00000024254	0.752285	0.46815	NA	Abcg8
742	ENSMUSG00000005846	-0.184815	0.000726074	0.00744029	Rsl1d1	10.4276
18932	ENSMUSG00000114605	0.751369	0.526894	NA	C130051F05Rik
743	ENSMUSG00000005871	0.0886683	0.251923	0.469287	Apc	1.98895
744	ENSMUSG00000005873	-0.164977	0.011325	0.0559912	Reep5	6.46434
745	ENSMUSG00000005881	0.0310818	0.571032	0.755207	Ergic3	0.808356
12163	ENSMUSG00000058914	0.749784	0.545274	NA	C1qtnf3
746	ENSMUSG00000005882	-0.126083	0.0182251	0.0792381	Uqcc1	5.77793
747	ENSMUSG00000005886	0.0103206	0.858868	0.932088	Ncoa2	0.219492
18336	ENSMUSG00000110458	0.749061	0.298806	NA	Gm21769
748	ENSMUSG00000005893	0.0860689	0.242158	0.458085	Nr2c2	2.04598
749	ENSMUSG00000005897	0.000692614	0.991912	0.997068	Nr2c1	0.0117156
750	ENSMUSG00000005899	-0.151851	0.0156495	0.0706817	Smpd4	5.99774
6622	ENSMUSG00000031461	0.747416	0.413381	NA	Myom2
9515	ENSMUSG00000040978	0.747257	0.313254	NA	Gm11992
751	ENSMUSG00000005907	0.0289608	0.661069	0.81521	Pex1	0.597126
752	ENSMUSG00000005917	-0.127452	0.230427	0.443477	Otx1	2.11762
753	ENSMUSG00000005936	0.0259472	0.572849	0.756521	Kctd20	0.803774
754	ENSMUSG00000005947	0.684307	2.74e-05	0.000667653	Itgae	15.1555
2070	ENSMUSG00000020467	0.7462	0.428362	NA	Efemp1
14655	ENSMUSG00000082543	0.746139	0.561898	NA	Gm14336
755	ENSMUSG00000005949	-0.0215714	0.729762	0.858877	Ctns	0.454502
756	ENSMUSG00000005950	-0.0595439	0.768043	0.882547	P2rx5	0.380741
757	ENSMUSG00000005951	0.0954978	0.0981749	0.257245	Shpk	3.3485
16129	ENSMUSG00000092409	0.745668	0.624411	NA	Gm9613
758	ENSMUSG00000005952	-0.00303273	0.982733	0.992627	Trpv1	0.0251287
17612	ENSMUSG00000105868	0.744797	0.455727	NA	Gm43766
4306	ENSMUSG00000026175	0.74465	0.546194	NA	Vil1
759	ENSMUSG00000005958	0.190855	0.00332463	0.0228923	Ephb3	8.23259
17343	ENSMUSG00000103825	0.744615	0.477298	NA	Gm38178
760	ENSMUSG00000005968	0.525199	0.0709428	0.207084	Tuft1	3.8172
761	ENSMUSG00000005973	0.0270789	0.696875	0.838023	Rcn1	0.521027
762	ENSMUSG00000005981	-0.097478	0.086687	0.236879	Trap1	3.52804
11749	ENSMUSG00000055523	0.744426	0.344427	NA	Gucy2g
763	ENSMUSG00000005982	0.0426155	0.389735	0.60754	Naa60	1.35943
764	ENSMUSG00000005983	0.314207	0.0498631	0.16298	1700037C18Rik	4.32588
13267	ENSMUSG00000070564	0.743188	0.559054	NA	Ntn5
765	ENSMUSG00000005986	0.310966	0.101992	0.263089	Ankrd13d	3.29347
766	ENSMUSG00000006005	0.0472939	0.586485	0.766003	Tpr	0.769835
767	ENSMUSG00000006010	-0.0722733	0.425887	0.640663	Odr4	1.23146
768	ENSMUSG00000006014	0.520473	0.0080284	0.0438304	Prg4	6.96067
769	ENSMUSG00000006019	0.305516	0.00447886	0.0284742	Dhx34	7.80265
770	ENSMUSG00000006021	-0.0745442	0.2854	0.507099	Kptn	1.80894
17909	ENSMUSG00000107758	0.740968	0.611815	NA	Gm19253
771	ENSMUSG00000006024	0.103902	0.031745	0.118294	Napa	4.97733
772	ENSMUSG00000006050	-0.0801451	0.157836	0.349063	Sra1	2.6635
6942	ENSMUSG00000032110	0.739345	0.53712	NA	Acrv1
773	ENSMUSG00000006057	-0.0794386	0.379134	0.598323	Atp5g1	1.39922
19205	ENSMUSG00000116635	0.738032	0.665946	NA	Gm49699
774	ENSMUSG00000006058	-0.173575	0.00890614	0.0473835	Snf8	6.81098
775	ENSMUSG00000006095	-0.139006	0.16721	0.361491	Tbcb	2.58026
776	ENSMUSG00000006127	0.014053	0.835707	0.919489	Inpp5k	0.258931
777	ENSMUSG00000006134	-0.122813	0.0365799	0.130899	Crkl	4.77281
780	ENSMUSG00000006169	-0.115296	0.0203146	0.0855468	Clint1	5.62134
782	ENSMUSG00000006191	-0.0941555	0.242204	0.458085	Cdkal1	2.0457
783	ENSMUSG00000006205	0.218315	0.245672	0.461975	Htra1	2.02519
784	ENSMUSG00000006215	-0.101334	0.279008	0.499877	Zbtb17	1.84162
8201	ENSMUSG00000036587	0.735345	0.548625	NA	Fut7
786	ENSMUSG00000006219	0.352872	0.0553636	0.174858	Fblim1	4.17492
12058	ENSMUSG00000058057	0.735022	0.576061	NA	Mettl7a3
787	ENSMUSG00000006235	-0.00502032	0.988183	0.995177	Epor	0.0171504
18427	ENSMUSG00000111090	0.734973	0.536654	NA	Gm30698
8469	ENSMUSG00000037542	0.734526	0.605288	NA	Aldh8a1
6903	ENSMUSG00000032020	0.734282	0.503162	NA	Ubash3b
14820	ENSMUSG00000083374	0.734091	0.395089	NA	Gm11449
788	ENSMUSG00000006241	-0.0187107	0.841364	0.922544	Ccdc159	0.249198
789	ENSMUSG00000006262	-0.139703	0.142865	0.327257	Mob1b	2.80728
790	ENSMUSG00000006273	-0.0534527	0.220929	0.431561	Atp6v1b2	2.17835
12764	ENSMUSG00000063975	0.733207	0.689108	NA	Slco1a5
791	ENSMUSG00000006276	-0.101728	0.101163	0.261621	Eps15l1	3.30525
792	ENSMUSG00000006281	0.145536	0.131517	0.311373	Tep1	2.92668
793	ENSMUSG00000006288	-0.207685	0.00185433	0.0146998	Ttc5	9.07488
15490	ENSMUSG00000086775	0.7318	0.556108	NA	Snhg7os
16883	ENSMUSG00000099564	0.73131	0.434859	NA	Gm28729
794	ENSMUSG00000006289	-0.0454607	0.593712	0.771836	Osgep	0.752164
16098	ENSMUSG00000092212	0.730054	0.367174	NA	Slc22a13b
16093	ENSMUSG00000092190	0.728777	0.443661	NA	Gm20470
16779	ENSMUSG00000098136	0.728746	0.452503	NA	Gm8513
795	ENSMUSG00000006299	-0.0849152	0.211073	0.419173	Aamp	2.24419
19180	ENSMUSG00000116529	0.728186	0.506817	NA	Gm4600
796	ENSMUSG00000006301	-0.0816765	0.115345	0.285061	Tmbim1	3.11597
797	ENSMUSG00000006304	-0.0589106	0.239065	0.454927	Arpc2	2.06453
798	ENSMUSG00000006307	0.0351133	0.667425	0.818644	Kmt2b	0.583323
800	ENSMUSG00000006313	-0.422171	0.165262	0.358872	Upk1a	2.59717
17257	ENSMUSG00000103138	0.726973	0.364847	NA	Gm2238
801	ENSMUSG00000006315	-0.188114	0.0316875	0.118207	Tmem147	4.97994
2154	ENSMUSG00000020646	0.726864	0.549662	NA	Mboat2
802	ENSMUSG00000006333	0.0529676	0.633737	0.798153	Rps9	0.658045
803	ENSMUSG00000006335	0.271503	0.0044113	0.028212	Tfpt	7.82458
14580	ENSMUSG00000082223	0.726396	0.584297	NA	Gm15079
804	ENSMUSG00000006342	-0.00897835	0.984456	0.993481	Susd2	0.0226013
805	ENSMUSG00000006344	-0.142854	0.423927	0.639271	Ggt5	1.23811
806	ENSMUSG00000006345	0.702642	0.0815317	0.227509	Ggt1	3.61649
807	ENSMUSG00000006356	0.394135	0.0308677	0.1162	Crip2	5.01776
808	ENSMUSG00000006360	-0.0970004	0.541557	0.734099	Crip1	0.884815
7488	ENSMUSG00000033847	0.723035	0.390678	NA	Pla2g4c
810	ENSMUSG00000006369	0.349757	4.82e-05	0.00101005	Fbln1	14.3406
3402	ENSMUSG00000024013	0.722372	0.458992	NA	Fgd2
811	ENSMUSG00000006373	-0.218322	0.000130343	0.0020873	Pgrmc1	12.9054
812	ENSMUSG00000006378	0.0625258	0.440215	0.653776	Gcat	1.18372
814	ENSMUSG00000006389	0.546093	0.00614568	0.0358008	Mpl	7.34621
16833	ENSMUSG00000098661	0.719815	0.389467	NA	Mir7052
15714	ENSMUSG00000087641	0.719575	0.373459	NA	Gm12811
16806	ENSMUSG00000098224	0.719391	0.509549	NA	Gm7985
815	ENSMUSG00000006390	0.0951599	0.110458	0.277102	Elovl1	3.17843
14355	ENSMUSG00000081314	0.719132	0.616384	NA	Gm14132
816	ENSMUSG00000006392	-0.0502272	0.325951	0.549564	Med8	1.61727
10966	ENSMUSG00000049556	0.717949	0.633945	NA	Lingo1
817	ENSMUSG00000006395	0.146675	0.160336	0.352537	Hyi	2.64083
818	ENSMUSG00000006398	0.342362	0.0828127	0.229631	Cdc20	3.594
6019	ENSMUSG00000029847	0.717256	0.406114	NA	Slc23a4
19225	ENSMUSG00000116811	0.716762	0.550336	NA	Gm16385
819	ENSMUSG00000006403	-0.225066	0.264721	0.483054	Adamts4	1.91745
820	ENSMUSG00000006412	-0.167674	0.0737507	0.212808	Pfdn2	3.7612
821	ENSMUSG00000006418	0.159125	0.00845411	0.0456549	Rnf114	6.88613
822	ENSMUSG00000006423	-0.333855	2.25e-06	0.000100987	C330007P06Rik	18.7616
16902	ENSMUSG00000099796	0.715572	0.553625	NA	Gm7893
824	ENSMUSG00000006442	-0.0689893	0.375837	0.595281	Srm	1.41182
16040	ENSMUSG00000091661	0.714151	0.685834	NA	Gm17021
825	ENSMUSG00000006445	0.989431	3.17e-05	0.000739026	Epha2	14.9452
826	ENSMUSG00000006456	0.0837636	0.232062	0.44561	Rbm14	2.10742
13158	ENSMUSG00000069267	0.713151	0.551195	NA	H3c2
8929	ENSMUSG00000038963	0.712872	0.550153	NA	Slco4a1
17450	ENSMUSG00000104708	0.712871	0.504497	NA	Gm42503
827	ENSMUSG00000006457	0.0704187	0.732002	0.85953	Actn3	0.450081
828	ENSMUSG00000006462	0.55749	0.00201064	0.0155344	A530013C23Rik	8.95813
829	ENSMUSG00000006463	0.103096	0.181953	0.381327	Zdhhc24	2.45836
830	ENSMUSG00000006464	-0.170196	0.233522	0.447501	Bbs1	2.09837
831	ENSMUSG00000006471	0.0580041	0.589403	0.768115	Ndor1	0.762674
18337	ENSMUSG00000110486	0.710644	0.594018	NA	Gm45877
832	ENSMUSG00000006476	0.121854	0.0429006	0.146135	Nsmf	4.54286
833	ENSMUSG00000006494	1.08549	0.000472244	0.00544672	Pdk1	11.0482
834	ENSMUSG00000006498	0.245691	0.000258034	0.00346842	Ptbp1	11.9202
14349	ENSMUSG00000081285	0.709017	0.385301	NA	Gm18859
835	ENSMUSG00000006517	0.466227	1.21e-05	0.00034875	Mvd	16.3346
836	ENSMUSG00000006522	-0.762404	0.0482316	0.159364	Itih3	4.37388
837	ENSMUSG00000006526	-0.105758	0.156025	0.346679	Stimate	2.68015
838	ENSMUSG00000006527	-0.0319084	0.672118	0.821835	Sfmbt1	0.573214
839	ENSMUSG00000006529	-1.32528	0.0366135	0.130991	Itih1	4.77148
840	ENSMUSG00000006542	0.00122595	0.995845	0.998427	Prkag3	0.00600713
15613	ENSMUSG00000087291	0.706589	0.467101	NA	Gm11946
841	ENSMUSG00000006567	0.326008	0.484979	0.691089	Atp7b	1.04401
843	ENSMUSG00000006576	0.24625	0.00483974	0.0300902	Slc4a3	7.69086
15373	ENSMUSG00000086241	0.706358	0.418171	NA	4930483K19Rik
844	ENSMUSG00000006585	0.425071	0.00691712	0.0390497	Cdt1	7.17561
845	ENSMUSG00000006586	0.0831869	0.486138	0.692032	Runx1t1	1.04056
847	ENSMUSG00000006589	0.171955	0.0984159	0.257552	Aprt	3.34496
19288	ENSMUSG00000117176	0.704856	0.699426	NA	Gm49879
848	ENSMUSG00000006599	-0.106948	0.0270176	0.105511	Gtf2h1	5.20996
19033	ENSMUSG00000115249	0.704136	0.481449	NA	Gm49085
15184	ENSMUSG00000085327	0.704086	0.5042	NA	Gm16104
17469	ENSMUSG00000104843	0.703743	0.604989	NA	Gm5308
849	ENSMUSG00000006611	-0.057055	0.418941	0.635147	Hfe	1.25518
850	ENSMUSG00000006638	-0.226614	0.000368905	0.00452768	Abhd1	11.4045
851	ENSMUSG00000006641	-0.22788	0.000205298	0.00291252	Slc5a6	12.25
852	ENSMUSG00000006651	0.70289	0.00190315	0.014919	Aplp1	9.03739
853	ENSMUSG00000006673	0.000180178	0.99739	0.998818	Qrich1	0.00377108
12951	ENSMUSG00000066652	0.702163	0.584333	NA	Lefty2
854	ENSMUSG00000006675	0.116916	0.782746	0.890965	P4htm	0.353384
855	ENSMUSG00000006676	-0.105123	0.119021	0.291266	Usp19	3.07071
856	ENSMUSG00000006678	0.117226	0.460941	0.672261	Pola1	1.11735
4056	ENSMUSG00000025491	0.700559	0.423685	NA	Ifitm1
16588	ENSMUSG00000097519	0.700144	0.590093	NA	4930558J18Rik
857	ENSMUSG00000006699	-0.292127	4.67e-06	0.000167639	Cdc42	17.7081
9153	ENSMUSG00000039720	0.699838	0.420594	NA	Got1l1
858	ENSMUSG00000006705	0.0935734	0.250985	0.468355	Pknox1	1.99432
859	ENSMUSG00000006715	0.407943	0.0476751	0.158078	Gmnn	4.39062
16715	ENSMUSG00000097903	0.698939	0.500476	NA	Gm26679
860	ENSMUSG00000006717	0.184242	0.0450312	0.15153	Acot13	4.47293
9956	ENSMUSG00000042812	0.698537	0.479779	NA	Foxf1
861	ENSMUSG00000006720	0.10672	0.742874	0.866507	Zfp184	0.42881
7291	ENSMUSG00000033024	0.697016	0.548048	NA	Klra9
862	ENSMUSG00000006724	1.38209	0.00154815	0.0128696	Cyp27b1	9.33524
863	ENSMUSG00000006728	0.128634	0.0659522	0.197161	Cdk4	3.92244
864	ENSMUSG00000006731	0.115046	0.365984	0.585735	B4galnt1	1.45015
16147	ENSMUSG00000092586	0.696588	0.520659	NA	Ly6g6c
865	ENSMUSG00000006732	0.037903	0.648471	0.808034	Mettl1	0.624886
866	ENSMUSG00000006736	-0.173814	0.000159195	0.0024261	Tspan31	12.6169
867	ENSMUSG00000006740	-0.0746217	0.187792	0.389138	Kif5b	2.41279
17620	ENSMUSG00000105929	0.695834	0.501294	NA	Gm43693
868	ENSMUSG00000006763	0.074014	0.423314	0.638646	Saal1	1.2402
870	ENSMUSG00000006782	0.0240246	0.901178	0.954112	Cnp	0.150116
871	ENSMUSG00000006784	-0.290519	0.100378	0.26022	Odad4	3.31648
872	ENSMUSG00000006800	0.0153937	0.850579	0.927035	Sulf2	0.233482
4404	ENSMUSG00000026413	0.694343	0.621413	NA	Pkp1
873	ENSMUSG00000006818	-0.141605	0.0298022	0.113196	Sod2	5.06844
16449	ENSMUSG00000097098	0.693916	0.440074	NA	9330111N05Rik
874	ENSMUSG00000006850	0.551513	6.25e-08	7.28e-06	Tmco6	23.9316
5716	ENSMUSG00000029188	0.693074	0.565609	NA	Slc34a2
875	ENSMUSG00000006906	0.137666	0.0440504	0.149072	Stambp	4.5047
18630	ENSMUSG00000112686	0.692786	0.597194	NA	Gm7034
876	ENSMUSG00000006920	0.224146	1.04e-05	0.000311089	Ezh1	16.5531
878	ENSMUSG00000006931	0.0360803	0.552273	0.741746	P3h4	0.856547
879	ENSMUSG00000006932	0.0181211	0.680015	0.826151	Ctnnb1	0.556362
18760	ENSMUSG00000113589	0.691934	0.69115	NA	Gm48374
880	ENSMUSG00000006941	0.136775	0.0324802	0.120465	Eif1b	4.94429
881	ENSMUSG00000006958	0.170271	0.0293996	0.112197	Chrd	5.08806
882	ENSMUSG00000006998	-0.18714	0.00293661	0.0207173	Psmd2	8.41164
15669	ENSMUSG00000087466	0.690911	0.361372	NA	A330041J22Rik
884	ENSMUSG00000007029	0.112637	0.0674403	0.200132	Vars	3.89025
15521	ENSMUSG00000086917	0.690572	0.534087	NA	Gm11630
887	ENSMUSG00000007034	0.324062	0.478061	0.686397	Slc44a4	1.06473
3068	ENSMUSG00000022657	0.689711	0.6138	NA	Cd96
888	ENSMUSG00000007035	0.339927	0.241516	0.457549	Msh5	2.04981
14312	ENSMUSG00000081138	0.688895	0.647623	NA	Gm12834
889	ENSMUSG00000007036	0.0400776	0.549225	0.739321	Abhd16a	0.86453
890	ENSMUSG00000007038	0.160297	0.00221734	0.0167999	Neu1	8.81695
891	ENSMUSG00000007039	0.156498	0.188085	0.389443	Ddah2	2.41054
892	ENSMUSG00000007041	0.230007	0.0084563	0.0456549	Clic1	6.88576
893	ENSMUSG00000007050	0.134446	0.0781311	0.221355	Lsm2	3.67796
894	ENSMUSG00000007080	0.306593	0.0392107	0.13795	Pole	4.67261
14601	ENSMUSG00000082313	0.685189	0.520824	NA	Gm11701
895	ENSMUSG00000007097	-0.160812	0.00178564	0.0142976	Atp1a2	9.12934
896	ENSMUSG00000007107	0.666369	8.7e-06	0.000272243	Atp1a4	16.8106
897	ENSMUSG00000007122	1.07257	0.00669324	0.0380778	Casq1	7.22308
898	ENSMUSG00000007207	0.152646	0.529377	0.724985	Stx1a	0.917632
14553	ENSMUSG00000082117	0.684351	0.562987	NA	Gm4994
899	ENSMUSG00000007216	0.536637	2.58e-06	0.000112189	Zfp775	18.5642
901	ENSMUSG00000007338	-0.22036	4.94e-05	0.00102251	Mrpl49	14.3051
11806	ENSMUSG00000055972	0.683909	0.517861	NA	2810407A14Rik
902	ENSMUSG00000007379	-0.177643	0.287347	0.509199	Dennd2c	1.79914
903	ENSMUSG00000007411	-0.0864723	0.126237	0.302916	Mark3	2.9858
904	ENSMUSG00000007415	-0.117423	0.0932546	0.248154	Gatad1	3.42268
905	ENSMUSG00000007458	-0.0569235	0.28721	0.509069	M6pr	1.79982
11311	ENSMUSG00000052062	0.682069	0.50407	NA	Pard3b
906	ENSMUSG00000007476	0.12558	0.154108	0.344226	Lrrc8a	2.69799
907	ENSMUSG00000007480	-0.724085	4.01e-09	9.47e-07	Mc5r	27.8938
11912	ENSMUSG00000056777	0.681262	0.663763	NA	Rpl21-ps13
908	ENSMUSG00000007564	-0.0683781	0.260145	0.477849	Ppp2r1a	1.94261
909	ENSMUSG00000007570	0.183341	0.0515399	0.166397	Fance	4.27817
6230	ENSMUSG00000030474	0.680332	0.486431	NA	Siglece
910	ENSMUSG00000007589	-0.126629	0.129536	0.308318	Tinf2	2.94857
911	ENSMUSG00000007591	0.282119	0.660785	0.815133	Tssk4	0.597747
912	ENSMUSG00000007594	0.0116099	0.872791	0.939512	Hapln4	0.196291
913	ENSMUSG00000007603	0.0594457	0.509775	0.711083	Dus3l	0.972069
18374	ENSMUSG00000110659	0.678018	0.439223	NA	Gm45727
914	ENSMUSG00000007610	0.0870594	0.316318	0.539897	Gtpbp3	1.66055
915	ENSMUSG00000007613	-0.0727024	0.481669	0.688992	Tgfbr1	1.05389
916	ENSMUSG00000007617	-0.0999118	0.292787	0.514586	Homer1	1.77208
917	ENSMUSG00000007646	0.539187	0.00516284	0.0314718	Rad51c	7.59762
18268	ENSMUSG00000110063	0.677111	0.589677	NA	Gm31045
17066	ENSMUSG00000101404	0.67697	0.602784	NA	1700009C05Rik
14941	ENSMUSG00000083906	0.676849	0.650692	NA	Gm15186
918	ENSMUSG00000007655	-0.302037	1.45e-05	0.000407258	Cav1	16.0736
919	ENSMUSG00000007656	-0.260484	0.00124105	0.0109655	Arpp19	9.65422
920	ENSMUSG00000007659	0.102567	0.0776441	0.220092	Bcl2l1	3.68698
921	ENSMUSG00000007670	0.168698	0.00342206	0.023363	Khsrp	8.19092
2830	ENSMUSG00000022123	0.676629	0.473318	NA	Scel
923	ENSMUSG00000007721	-0.132599	0.294095	0.515588	Ccdc124	1.76565
924	ENSMUSG00000007739	-0.0819859	0.168684	0.363388	Cct4	2.56761
925	ENSMUSG00000007777	-0.346096	3.01e-07	2.22e-05	0610009B22Rik	21.6637
926	ENSMUSG00000007783	0.179164	0.0988554	0.257935	Cpt1c	3.33854
927	ENSMUSG00000007805	-0.135223	0.193327	0.396519	Twist2	2.37088
928	ENSMUSG00000007812	-0.19274	0.0210802	0.0878857	Zfp655	5.56797
16772	ENSMUSG00000098113	0.67595	0.541334	NA	Gm2445
929	ENSMUSG00000007815	-0.0938302	0.0274249	0.106687	Rhoa	5.18837
930	ENSMUSG00000007817	0.270342	0.00955046	0.0497416	Zmiz1	6.71021
931	ENSMUSG00000007827	-0.0353631	0.652047	0.80992	Ankrd26	0.616952
932	ENSMUSG00000007833	0.0487501	0.62265	0.790194	Aldh16a1	0.683507
18830	ENSMUSG00000113950	0.673774	0.39562	NA	Gm47080
15185	ENSMUSG00000085331	0.673718	0.551447	NA	Gm11274
18944	ENSMUSG00000114707	0.673523	0.518353	NA	Gm47558
4673	ENSMUSG00000026955	0.673511	0.500754	NA	Sapcd2
933	ENSMUSG00000007836	0.0042255	0.954149	0.980745	Hnrnpa0	0.0677136
[truncated: 17,319 more rows]
[truncated: 1 more columns]

## Sheet: Info
Dataset EV2_3T3-L1 adipocyte RNAseq differentially expressed genes
