# Supplementary material for: Limited oxygen in standard cell culture alters metabolism and function of differentiated cells
Source: EMBO J. 2024 Apr 5;43(11):4. doi: 10.1038/s44318-024-00084-7 (PMC11148168; doi:10.1038/s44318-024-00084-7)
Supplement: Supplementary file 5 — Dataset EV5 [file 44318_2024_84_MOESM5_ESM.xlsx]

## Sheet: Dataset EV5 Hypoxia vs Control
	Ensembl gene ID	log2FoldChange	pvalue	padj	external_gene_name
1	ENSMUSG00000000001	0.0710015	0.188795	0.425327	Gnai3
2	ENSMUSG00000000028	0.256465	0.0314558	0.139111	Cdc45
3	ENSMUSG00000000031	0.356503	0.303257	0.559985	H19
4	ENSMUSG00000000037	-0.241808	0.593317	0.790329	Scml2
5	ENSMUSG00000000049	-1.28368	0.151354	0.37359	Apoh
6	ENSMUSG00000000056	0.21832	0.000467917	0.00715479	Narf
7	ENSMUSG00000000058	0.317536	0.000479302	0.00726349	Cav2
8	ENSMUSG00000000078	0.156765	0.172361	0.404754	Klf6
9	ENSMUSG00000000085	0.0449778	0.454387	0.694759	Scmh1
10	ENSMUSG00000000088	-0.407347	0.00061047	0.00862066	Cox5a
11	ENSMUSG00000000093	-0.15222	0.184696	0.420794	Tbx2
12	ENSMUSG00000000120	-0.16081	0.390551	0.640722	Ngfr
13	ENSMUSG00000000126	0.370466	0.0132956	0.0777532	Wnt9a
14	ENSMUSG00000000127	0.100901	0.278599	0.534268	Fer
15	ENSMUSG00000000131	-0.0338147	0.570033	0.776199	Xpo6
16	ENSMUSG00000000134	-0.0488322	0.415062	0.661485	Tfe3
17	ENSMUSG00000000142	0.223352	0.216696	0.460096	Axin2
18	ENSMUSG00000000148	0.133724	0.0737015	0.241707	Brat1
19	ENSMUSG00000000149	0.0792045	0.155633	0.380087	Gna12
20	ENSMUSG00000000154	0.259875	0.252975	0.503874	Slc22a18
21	ENSMUSG00000000159	-0.264445	0.804426	NA	Igsf5
22	ENSMUSG00000000167	0.00255368	0.992763	0.997609	Pih1d2
23	ENSMUSG00000000168	-0.576451	1.96715e-06	0.000111023	Dlat
24	ENSMUSG00000000171	-0.407235	0.000190813	0.00363401	Sdhd
25	ENSMUSG00000000184	-0.11325	0.380166	0.63082	Ccnd2
26	ENSMUSG00000000194	0.0555952	0.198243	0.437834	Gpr107
27	ENSMUSG00000000197	-0.784873	0.295454	NA	Nalcn
28	ENSMUSG00000000202	1.41545	0.136463	NA	Btbd17
29	ENSMUSG00000000204	0.169464	0.639257	0.820653	Slfn4
30	ENSMUSG00000000216	0.589832	0.52157	NA	Scnn1g
31	ENSMUSG00000000223	0.306302	0.372846	0.624867	Drp2
32	ENSMUSG00000000244	0.122349	0.568048	0.77446	Tspan32
33	ENSMUSG00000000247	0.396405	0.797267	NA	Lhx2
34	ENSMUSG00000000248	-0.417781	0.561023	NA	Clec2g
35	ENSMUSG00000000253	-0.142722	0.470178	0.705651	Gmpr
36	ENSMUSG00000000263	0.0215628	0.960278	0.985761	Glra1
37	ENSMUSG00000000266	0.107685	0.223935	0.467893	Mid2
38	ENSMUSG00000000275	-0.0906026	0.384908	0.635331	Trim25
39	ENSMUSG00000000276	-0.176234	0.0391248	0.160389	Dgke
40	ENSMUSG00000000278	-0.0287693	0.680671	0.846319	Scpep1
41	ENSMUSG00000000282	0.342015	0.00161239	0.0174356	Mnt
42	ENSMUSG00000000290	-0.278838	0.29993	0.557159	Itgb2
43	ENSMUSG00000000295	0.0262756	0.774384	0.900337	Hddc2
44	ENSMUSG00000000296	-0.630049	0.154113	0.377753	Tpd52l1
45	ENSMUSG00000000301	0.00989311	0.940753	0.978871	Pemt
46	ENSMUSG00000000303	-0.211034	0.62362	0.810193	Cdh1
47	ENSMUSG00000000305	0.0354619	0.955803	0.984072	Cdh4
48	ENSMUSG00000000308	0.327563	0.788031	NA	Ckmt1
49	ENSMUSG00000000317	0.0940163	0.560969	0.769272	Bcl6b
50	ENSMUSG00000000318	-0.105836	0.531566	0.748841	Clec10a
51	ENSMUSG00000000320	-0.663058	5.46566e-05	0.00145534	Alox12
52	ENSMUSG00000000326	-0.650728	3.51104e-08	4.48462e-06	Comt
53	ENSMUSG00000000339	-0.146713	0.14374	0.36162	Rtca
54	ENSMUSG00000000340	-0.108556	0.0774014	0.248845	Dbt
55	ENSMUSG00000000346	0.0788716	0.0141375	0.0807455	Dazap2
56	ENSMUSG00000000355	-0.19877	0.00787281	0.0536475	Mcts1
57	ENSMUSG00000000359	0.261641	0.0146637	0.0828423	Rem1
58	ENSMUSG00000000365	-1.22781	0.0729984	NA	Rnf17
59	ENSMUSG00000000374	0.0707709	0.0816167	0.256221	Trappc10
60	ENSMUSG00000000378	-0.120363	0.0569111	0.205068	Ccm2
61	ENSMUSG00000000384	-0.224718	0.0136771	0.0791992	Tbrg4
62	ENSMUSG00000000385	0.191429	0.887803	0.955948	Tmprss2
63	ENSMUSG00000000386	-1.14533	0.0233716	0.113611	Mx1
64	ENSMUSG00000000392	0.193218	0.100111	0.292415	Fap
65	ENSMUSG00000000399	-0.342496	0.000201972	0.00378087	Ndufa9
66	ENSMUSG00000000402	0.727268	0.32602	NA	Egfl6
67	ENSMUSG00000000409	0.282933	0.482019	0.713781	Lck
68	ENSMUSG00000000416	0.131066	0.604225	0.797248	Cttnbp2
69	ENSMUSG00000000420	-0.0343152	0.521445	0.741591	Galnt1
70	ENSMUSG00000000439	-0.252837	0.000839446	0.0109444	Mkrn2
71	ENSMUSG00000000440	0.287324	0.000189798	0.00361873	Pparg
72	ENSMUSG00000000441	-0.233225	0.021007	0.105582	Raf1
73	ENSMUSG00000000486	-0.00164477	0.993529	0.99764	Septin1
74	ENSMUSG00000000489	0.0720831	0.501802	0.728412	Pdgfb
75	ENSMUSG00000000530	0.145094	0.0328647	0.14349	Acvrl1
76	ENSMUSG00000000531	0.1658	0.103152	0.297814	Tamalin
77	ENSMUSG00000000532	0.481453	2.66476e-05	0.000838314	Acvr1b
78	ENSMUSG00000000538	-0.0581032	0.154829	0.378963	Tom1l2
79	ENSMUSG00000000552	0.161221	0.0586912	0.209272	Zfp385a
80	ENSMUSG00000000555	0.0739183	0.452285	0.69313	Itga5
81	ENSMUSG00000000560	0.0959424	0.760269	0.894139	Gabra2
82	ENSMUSG00000000561	-0.0768905	0.17744	0.411796	Wdr77
83	ENSMUSG00000000562	0.32507	0.598751	NA	Adora3
84	ENSMUSG00000000563	-0.274133	0.00152713	0.0167594	Atp5pb
85	ENSMUSG00000000567	0.103464	0.791516	0.908919	Sox9
86	ENSMUSG00000000568	0.0716275	0.243719	0.492637	Hnrnpd
87	ENSMUSG00000000579	-0.215871	0.619264	0.807558	Dynlt1c
88	ENSMUSG00000000581	-0.0908076	0.191978	0.42997	C1d
89	ENSMUSG00000000594	0.0105267	0.859416	0.943198	Gm2a
90	ENSMUSG00000000600	-0.206632	0.000145416	0.0029514	Krit1
91	ENSMUSG00000000605	0.0676558	0.139122	0.354357	Clcn4
92	ENSMUSG00000000627	0.265086	0.687785	0.850619	Sema4f
93	ENSMUSG00000000628	-0.713841	3.05916e-06	0.000153355	Hk2
94	ENSMUSG00000000631	-0.0957571	0.217003	0.46023	Myo18a
95	ENSMUSG00000000632	-0.273748	0.174592	0.408112	Sez6
96	ENSMUSG00000000673	-0.822244	0.193033	0.43129	Haao
97	ENSMUSG00000000682	0.21832	0.267412	0.520903	Cd52
98	ENSMUSG00000000686	0.10985	0.358287	0.610918	Abhd15
99	ENSMUSG00000000690	0.0958566	0.521971	0.742152	Hoxb6
100	ENSMUSG00000000693	-0.0227194	0.877616	0.951928	Loxl3
101	ENSMUSG00000000706	-0.749066	0.715956	NA	Btn1a1
102	ENSMUSG00000000708	0.139004	0.00187419	0.0192263	Kat2b
103	ENSMUSG00000000711	-0.0600403	0.186758	0.423132	Rab5b
104	ENSMUSG00000000730	-0.561618	0.013781	0.0795215	Dnmt3l
105	ENSMUSG00000000731	-3.21562	0.0107222	NA	Aire
106	ENSMUSG00000000732	-0.35692	0.0741149	0.2426	Icosl
107	ENSMUSG00000000738	-0.169009	0.0106617	0.0666665	Spg7
108	ENSMUSG00000000739	0.0363492	0.869803	0.948366	Sult5a1
109	ENSMUSG00000000740	0.0108052	0.912901	0.966415	Rpl13
110	ENSMUSG00000000743	0.090305	0.0876047	0.268258	Chmp1a
111	ENSMUSG00000000751	0.0191718	0.725338	0.87378	Rpa1
112	ENSMUSG00000000753	0.176733	0.170042	0.401449	Serpinf1
113	ENSMUSG00000000759	0.0217457	0.750917	0.889414	Tubgcp3
114	ENSMUSG00000000776	-0.000897669	0.989548	0.99644	Polr3d
115	ENSMUSG00000000782	0.106297	0.816921	0.922975	Tcf7
116	ENSMUSG00000000787	-0.230607	6.04445e-06	0.00026671	Ddx3x
117	ENSMUSG00000000791	-0.602357	0.281355	0.53704	Il12rb1
118	ENSMUSG00000000792	-0.339638	0.685412	NA	Slc5a5
119	ENSMUSG00000000794	0.899878	0.0244454	0.117075	Kcnn3
120	ENSMUSG00000000804	-0.0860722	0.120416	0.325749	Usp32
121	ENSMUSG00000000805	0.101342	0.322058	0.577123	Car4
122	ENSMUSG00000000811	0.149455	0.0154218	0.0858526	Txnrd3
123	ENSMUSG00000000817	-0.938789	0.241112	NA	Fasl
124	ENSMUSG00000000823	0.193208	0.00354892	0.0306347	Zfp512b
125	ENSMUSG00000000826	-0.0942606	0.121154	0.326796	Dnajc5
126	ENSMUSG00000000827	-0.0365758	0.397521	0.646661	Tpd52l2
127	ENSMUSG00000000838	0.596572	5.79412e-08	6.69596e-06	Fmr1
128	ENSMUSG00000000861	0.204435	0.713	NA	Bcl11a
129	ENSMUSG00000000869	0.1624	0.640941	0.821655	Il4
130	ENSMUSG00000000876	-0.0658983	0.27882	0.534484	Pxmp4
131	ENSMUSG00000000881	-0.284887	0.00200031	0.0202029	Dlg3
132	ENSMUSG00000000884	0.0906764	0.476822	0.710329	Gnb1l
133	ENSMUSG00000000901	0.101849	0.43493	0.678327	Mmp11
134	ENSMUSG00000000902	-0.0231836	0.613558	0.803758	Smarcb1
135	ENSMUSG00000000903	-1.84518	0.00256159	0.0243652	Vpreb3
136	ENSMUSG00000000915	-0.218005	0.106685	0.303579	Hip1r
137	ENSMUSG00000000916	0.0078983	0.925937	0.972477	Nsun5
138	ENSMUSG00000000934	-0.211753	0.0175646	0.0933918	Top1mt
139	ENSMUSG00000000938	-0.0563754	0.573624	0.778353	Hoxa10
140	ENSMUSG00000000942	0.17213	0.181454	0.416472	Hoxa4
141	ENSMUSG00000000948	-0.699534	0.615093	NA	Gm38393
142	ENSMUSG00000000957	0.233713	0.12741	0.336146	Mmp14
143	ENSMUSG00000000958	0.151549	0.504622	0.730696	Slc7a7
144	ENSMUSG00000000959	-0.124323	0.0544297	0.19958	Oxa1l
145	ENSMUSG00000000976	-0.0405617	0.479638	0.712021	Heatr6
146	ENSMUSG00000000982	0.59628	0.443979	NA	Ccl3
147	ENSMUSG00000000983	0.661497	0.692182	NA	Wfdc18
148	ENSMUSG00000001016	0.145709	0.00545227	0.0415537	Ilf2
149	ENSMUSG00000001017	0.0185392	0.70956	0.863963	Chtop
150	ENSMUSG00000001018	0.135576	0.00754345	0.0521653	Snapin
151	ENSMUSG00000001020	0.267716	0.122739	0.329242	S100a4
152	ENSMUSG00000001021	0.0200269	0.976256	NA	S100a3
153	ENSMUSG00000001025	0.306934	0.0380528	0.157524	S100a6
154	ENSMUSG00000001027	-0.556734	0.507816	0.732986	Scn4a
155	ENSMUSG00000001029	0.285033	0.00116965	0.0138569	Icam2
156	ENSMUSG00000001034	0.257072	0.0011596	0.013795	Mapk7
157	ENSMUSG00000001036	-0.0821195	0.172428	0.404811	Epn2
158	ENSMUSG00000001039	0.500275	0.000164592	0.00323612	B9d1
159	ENSMUSG00000001052	0.0872955	0.180405	0.415162	Sec24b
160	ENSMUSG00000001053	0.484874	0.000723419	0.00980801	N4bp3
161	ENSMUSG00000001054	0.0630669	0.409288	0.656744	Rmnd5b
162	ENSMUSG00000001056	-0.0512651	0.452893	0.693567	Nhp2
163	ENSMUSG00000001062	0.17258	0.00865776	0.0572065	Vps9d1
164	ENSMUSG00000001065	0.137827	0.075533	0.245064	Zfp276
165	ENSMUSG00000001082	0.405992	6.60441e-07	4.83602e-05	Mfsd10
166	ENSMUSG00000001089	0.104342	0.260264	0.512148	Luzp1
167	ENSMUSG00000001095	-0.41829	0.487291	0.717775	Slc13a2
168	ENSMUSG00000001098	0.122422	0.0656405	0.224321	Kctd10
169	ENSMUSG00000001100	-0.281479	5.48645e-05	0.00145859	Poldip2
170	ENSMUSG00000001105	-0.0309689	0.601777	0.795755	Ift20
171	ENSMUSG00000001119	0.256682	0.0323552	0.142065	Col6a1
172	ENSMUSG00000001120	0.237658	0.00409879	0.0336866	Pcbp3
173	ENSMUSG00000001123	-0.126854	0.263513	0.515851	Lgals9
174	ENSMUSG00000001127	-0.102635	0.0592098	0.210386	Araf
175	ENSMUSG00000001128	0.160058	0.300421	0.557583	Cfp
176	ENSMUSG00000001131	-0.592213	0.0145136	0.0822954	Timp1
177	ENSMUSG00000001134	-0.145258	0.145047	0.363485	Uxt
178	ENSMUSG00000001138	0.416591	2.70451e-11	1.64086e-08	Cnnm3
179	ENSMUSG00000001143	-0.140754	0.0141271	0.0807455	Lman2l
180	ENSMUSG00000001150	-0.0536255	0.315375	0.570867	Mcm3ap
181	ENSMUSG00000001151	0.315203	0.00126567	0.014671	Pcnt
182	ENSMUSG00000001155	-0.973506	0.210686	0.452711	Ftcd
183	ENSMUSG00000001156	0.288963	0.0585613	0.209088	Mxd1
184	ENSMUSG00000001157	0.0767372	0.31949	0.575191	Gmcl1
185	ENSMUSG00000001158	-0.0582287	0.297942	0.555348	Snrnp27
186	ENSMUSG00000001166	-0.112996	0.513154	0.735836	Oas1c
187	ENSMUSG00000001173	-0.117345	0.0559313	0.202723	Ocrl
188	ENSMUSG00000001175	-0.0310175	0.534528	0.750707	Calm1
189	ENSMUSG00000001211	-0.133577	0.0800005	0.253608	Agpat3
190	ENSMUSG00000001227	0.18191	0.0546681	0.200032	Sema6b
191	ENSMUSG00000001228	0.0291715	0.941351	0.979075	Uhrf1
192	ENSMUSG00000001229	0.134336	0.0297644	0.134371	Dpp9
193	ENSMUSG00000001240	0.499051	1.1368e-08	1.9706e-06	Ramp2
194	ENSMUSG00000001247	-0.179883	0.52883	0.747215	Lsr
195	ENSMUSG00000001248	-0.212822	0.0256722	0.12101	Gramd1a
196	ENSMUSG00000001249	0.0809743	0.880802	0.953	Hpn
197	ENSMUSG00000001270	0.304993	0.0171212	0.0920719	Ckb
198	ENSMUSG00000001280	0.0761305	0.138004	0.352543	Sp1
199	ENSMUSG00000001281	0.372842	0.261738	0.513917	Itgb7
200	ENSMUSG00000001285	0.127551	0.0867551	0.267079	Myg1
201	ENSMUSG00000001288	0.28283	0.000506372	0.00755245	Rarg
202	ENSMUSG00000001289	0.02608	0.548201	0.759671	Pfdn5
203	ENSMUSG00000001300	-0.174772	0.0176257	0.0935121	Efnb2
204	ENSMUSG00000001305	0.0145272	0.85753	0.942401	Rrp15
205	ENSMUSG00000001313	0.208761	0.0473212	0.181613	Rnd2
206	ENSMUSG00000001323	-0.297357	9.11546e-05	0.00212128	Srr
207	ENSMUSG00000001333	0.389637	0.432316	0.676073	Sync
208	ENSMUSG00000001334	0.0598791	0.820282	0.924253	Fndc5
209	ENSMUSG00000001348	0.251203	0.00290839	0.026688	Acp5
210	ENSMUSG00000001349	-0.126756	0.568675	0.775084	Cnn1
211	ENSMUSG00000001366	0.0802144	0.206036	0.446289	Fbxo9
212	ENSMUSG00000001376	0.119455	0.0482164	0.183809	Vps50
213	ENSMUSG00000001380	-0.0492712	0.318282	0.573867	Hars
214	ENSMUSG00000001383	-0.0328312	0.593859	0.790571	Zmat2
215	ENSMUSG00000001403	0.543552	0.0265313	0.123659	Ube2c
216	ENSMUSG00000001415	-0.190135	0.0225477	0.110899	Smg5
217	ENSMUSG00000001416	-0.173619	0.00407463	0.0336508	Cct3
218	ENSMUSG00000001418	-0.131293	0.0267966	0.124399	Glmp
219	ENSMUSG00000001419	-0.170603	0.0198591	0.101616	Mef2d
220	ENSMUSG00000001420	-0.936521	1.69493e-08	2.71637e-06	Tmem79
221	ENSMUSG00000001424	0.0595125	0.202636	0.442832	Snd1
222	ENSMUSG00000001435	0.453315	7.75368e-05	0.0018871	Col18a1
223	ENSMUSG00000001436	0.126269	0.13271	0.344511	Slc19a1
224	ENSMUSG00000001440	0.0942565	0.0176968	0.0937427	Kpnb1
225	ENSMUSG00000001441	0.00562292	0.888143	0.956132	Npepps
226	ENSMUSG00000001444	-0.537705	0.175665	0.40922	Tbx21
227	ENSMUSG00000001445	-0.225925	0.00019459	0.00369094	Mrpl10
228	ENSMUSG00000001467	-0.85454	1.83355e-06	0.000105588	Cyp51
229	ENSMUSG00000001472	0.0159881	0.479655	0.712021	Tcf25
230	ENSMUSG00000001473	0.136376	0.358754	0.611407	Tubb6
231	ENSMUSG00000001482	-0.0369659	0.579982	0.781963	Def8
232	ENSMUSG00000001493	-0.112507	0.422128	0.667523	Meox1
233	ENSMUSG00000001497	0.365339	0.779339	NA	Pax9
234	ENSMUSG00000001504	0.0605538	0.88371	0.953657	Irx2
235	ENSMUSG00000001506	-0.0131175	0.955239	0.983984	Col1a1
236	ENSMUSG00000001507	-0.148293	0.0524204	0.194564	Itga3
237	ENSMUSG00000001508	-1.09438	0.0941781	0.281759	Sgca
238	ENSMUSG00000001510	0.196236	0.794617	NA	Dlx3
239	ENSMUSG00000001517	-0.0156882	0.942016	0.979434	Foxm1
240	ENSMUSG00000001518	-0.00733737	0.947241	0.981296	Itfg2
241	ENSMUSG00000001520	-0.00356699	0.979466	0.993013	Nrip2
242	ENSMUSG00000001521	0.262446	0.000126269	0.00268468	Tulp3
243	ENSMUSG00000001524	-0.088921	0.228981	0.474439	Gtf2h4
244	ENSMUSG00000001525	0.0863221	0.224744	0.468805	Tubb5
245	ENSMUSG00000001542	-0.443245	1.79365e-07	1.6382e-05	Ell2
246	ENSMUSG00000001552	0.237869	0.00204504	0.0204721	Jup
247	ENSMUSG00000001555	0.195145	0.101887	0.295357	Fkbp10
248	ENSMUSG00000001558	0.0011973	0.998214	0.99936	Klhl10
249	ENSMUSG00000001569	0.0673385	0.20732	0.448239	Nom1
250	ENSMUSG00000001576	-0.0547693	0.505896	0.731543	Ergic1
251	ENSMUSG00000001583	0.627575	0.0302633	0.135614	Tnk1
252	ENSMUSG00000001588	0.218873	0.419453	0.66501	Acap1
253	ENSMUSG00000001604	-0.0344207	0.843415	0.936184	Tcea3
254	ENSMUSG00000001622	-1.04678	0.607456	0.799896	Csn3
255	ENSMUSG00000001627	0.174848	0.0248799	0.118658	Ifrd1
256	ENSMUSG00000001630	-0.097076	0.149946	0.371163	Stk38l
257	ENSMUSG00000001632	0.0626676	0.312959	0.569123	Brpf1
258	ENSMUSG00000001642	-0.146607	0.04993	0.188316	Akr1b3
259	ENSMUSG00000001656	-0.479101	0.52888	NA	Hoxc11
260	ENSMUSG00000001657	0.182955	0.0245093	0.117319	Hoxc8
261	ENSMUSG00000001661	0.0347711	0.643347	0.822842	Hoxc6
262	ENSMUSG00000001663	0.410453	0.000738381	0.00994736	Gstt1
263	ENSMUSG00000001665	0.134345	0.20348	0.443725	Gstt3
264	ENSMUSG00000001666	-0.165222	0.0498282	0.188065	Ddt
265	ENSMUSG00000001670	-0.935838	0.334775	0.588064	Tat
266	ENSMUSG00000001672	0.502523	0.788215	NA	Marveld3
267	ENSMUSG00000001674	0.057155	0.428462	0.67302	Ddx18
268	ENSMUSG00000001687	-0.0380172	0.460446	0.699041	Ubl3
269	ENSMUSG00000001700	-0.174769	0.165623	0.394232	Gramd3
270	ENSMUSG00000001707	-0.17894	0.102999	0.297526	Eef1e1
271	ENSMUSG00000001729	0.07279	0.211559	0.453898	Akt1
272	ENSMUSG00000001739	-0.00406043	0.978339	0.992892	Cldn15
273	ENSMUSG00000001741	-0.00741477	0.973459	0.990188	Il16
274	ENSMUSG00000001750	0.0654325	0.534174	0.750397	Tcirg1
275	ENSMUSG00000001751	0.100489	0.17639	0.4102	Naglu
276	ENSMUSG00000001755	-0.483403	7.72794e-08	8.58054e-06	Coasy
277	ENSMUSG00000001761	0.169144	0.0658425	0.22483	Smo
278	ENSMUSG00000001763	-0.149429	0.759313	0.893708	Tspan33
279	ENSMUSG00000001767	-0.16223	0.0106962	0.0667832	Crnkl1
280	ENSMUSG00000001768	0.132159	0.178446	0.41301	Rin2
281	ENSMUSG00000001773	0.948538	0.00523356	0.0402115	Folh1
282	ENSMUSG00000001774	-0.429625	4.74929e-06	0.00022044	Chordc1
283	ENSMUSG00000001783	-0.0158446	0.730395	0.877613	Rtcb
284	ENSMUSG00000001785	0.0688073	0.30994	0.56618	Pwp1
285	ENSMUSG00000001786	0.0744837	0.33406	0.587902	Fbxo7
286	ENSMUSG00000001794	-0.0123722	0.806335	0.917757	Capns1
287	ENSMUSG00000001802	0.260366	0.0171383	0.0921347	Lrp3
288	ENSMUSG00000001827	-0.459127	0.654431	NA	Folr1
289	ENSMUSG00000001829	-0.204286	0.0116592	0.0708381	Clpb
290	ENSMUSG00000001833	0.000570302	0.989243	0.99644	Septin7
291	ENSMUSG00000001844	0.0263741	0.684342	0.848894	Zdhhc4
292	ENSMUSG00000001847	0.0744939	0.0602716	0.212603	Rac1
293	ENSMUSG00000001855	-0.0716951	0.303123	0.559985	Nup214
294	ENSMUSG00000001864	0.597538	0.00338368	0.029626	Aif1l
295	ENSMUSG00000001865	0.101454	0.663926	0.835307	Cpa3
296	ENSMUSG00000001870	0.114039	0.484107	0.715567	Ltbp1
297	ENSMUSG00000001891	-0.262678	0.000306038	0.00518343	Ugp2
298	ENSMUSG00000001909	0.0184685	0.787163	0.906688	Trmt1
299	ENSMUSG00000001910	-0.0927232	0.122423	0.328862	Nacc1
300	ENSMUSG00000001911	0.128782	0.0336105	0.145694	Nfix
301	ENSMUSG00000001918	0.0115141	0.867257	0.947826	Slc1a5
302	ENSMUSG00000001924	-0.050868	0.257219	0.508748	Uba1
303	ENSMUSG00000001930	0.522082	5.47043e-08	6.36518e-06	Vwf
304	ENSMUSG00000001942	-0.215924	0.00335524	0.029472	Siae
305	ENSMUSG00000001943	0.0866201	0.322375	0.577508	Vsig2
306	ENSMUSG00000001946	0.127548	0.0795644	0.252643	Esam
307	ENSMUSG00000001948	-0.0129552	0.943508	0.979965	Spa17
308	ENSMUSG00000001962	0.0120213	0.843664	0.93627	Fam50a
309	ENSMUSG00000001964	0.161455	0.00199879	0.0202029	Emd
310	ENSMUSG00000001983	-0.482076	4.51498e-05	0.00125123	Taco1
311	ENSMUSG00000001985	0.193725	0.611145	0.802329	Grik3
312	ENSMUSG00000001986	-0.411081	0.049012	0.18581	Gria3
313	ENSMUSG00000001988	-0.0449661	0.937822	NA	Npas1
314	ENSMUSG00000001995	0.066921	0.495124	0.723005	Sipa1l2
315	ENSMUSG00000001998	0.238276	0.0696387	0.232737	Ap4e1
316	ENSMUSG00000001999	0.0553185	0.51086	0.73456	Blvra
317	ENSMUSG00000002006	-0.182078	0.389723	0.640105	Pdzd4
318	ENSMUSG00000002007	-0.649755	0.0785742	0.251236	Srpk3
319	ENSMUSG00000002010	-0.451065	3.52284e-05	0.00103183	Idh3g
320	ENSMUSG00000002012	-0.23884	0.440933	0.683435	Pnck
321	ENSMUSG00000002014	0.00306567	0.956565	0.984379	Ssr4
322	ENSMUSG00000002015	-0.183576	0.00471662	0.0373199	Bcap31
323	ENSMUSG00000002017	-0.0923738	0.0587115	0.209272	Fam98a
324	ENSMUSG00000002020	-0.322949	0.00194076	0.0197778	Ltbp2
325	ENSMUSG00000002028	0.111609	0.226933	0.472013	Kmt2a
326	ENSMUSG00000002031	0.15971	0.00300439	0.027308	Ift46
327	ENSMUSG00000002032	-0.265202	0.487981	0.718073	Tmem25
328	ENSMUSG00000002033	0.149711	0.738593	0.882302	Cd3g
329	ENSMUSG00000002043	-0.00289745	0.980396	0.993013	Trappc6a
330	ENSMUSG00000002052	-0.0905183	0.108917	0.307337	Supt6
331	ENSMUSG00000002055	-0.943992	0.0381304	0.157707	Spag5
332	ENSMUSG00000002058	-0.141466	0.225967	0.470432	Unc119
333	ENSMUSG00000002059	0.22	0.0025043	0.023914	Rab34
334	ENSMUSG00000002064	-0.0138749	0.812884	0.920707	Sdf2
335	ENSMUSG00000002068	-0.108057	0.457361	0.69683	Ccne1
336	ENSMUSG00000002076	0.119356	0.88058	NA	Hsf2bp
337	ENSMUSG00000002083	0.610012	0.000874069	0.0113004	Bbc3
338	ENSMUSG00000002102	-0.00881878	0.862986	0.945196	Psmc3
339	ENSMUSG00000002103	-0.0206165	0.713109	0.866016	Acp2
340	ENSMUSG00000002104	0.202464	0.574625	0.778757	Rapsn
341	ENSMUSG00000002105	0.150462	0.0401609	0.163649	Slc39a13
342	ENSMUSG00000002107	0.239356	2.62623e-06	0.000138554	Celf2
343	ENSMUSG00000002108	0.0678954	0.369663	0.621889	Nr1h3
344	ENSMUSG00000002109	0.0293303	0.816128	0.922391	Ddb2
345	ENSMUSG00000002111	0.0840081	0.624481	0.810752	Spi1
346	ENSMUSG00000002129	0.110177	0.115216	0.317021	Sf3a1
347	ENSMUSG00000002147	0.0283227	0.5723	0.777778	Stat6
348	ENSMUSG00000002204	-0.10637	0.688409	0.850895	Napsa
349	ENSMUSG00000002205	0.0859575	0.152169	0.374807	Vrk3
350	ENSMUSG00000002210	0.0460638	0.582919	0.783665	Smg9
351	ENSMUSG00000002221	0.0122944	0.844322	0.93634	Paxip1
352	ENSMUSG00000002222	-0.103853	0.0435019	0.172706	Rmnd5a
353	ENSMUSG00000002227	0.0837011	0.528201	0.747155	Mov10
354	ENSMUSG00000002228	-0.479931	0.0866976	0.267065	Ppm1j
355	ENSMUSG00000002233	0.234807	0.00196712	0.0199865	Rhoc
356	ENSMUSG00000002249	0.067141	0.562174	0.770427	Tead3
357	ENSMUSG00000002250	-0.135761	0.0867234	0.267079	Ppard
358	ENSMUSG00000002257	-0.265892	0.305844	0.562455	Def6
359	ENSMUSG00000002265	1.07761	2.64063e-10	1.06807e-07	Peg3
360	ENSMUSG00000002266	0.929428	0.000916509	0.011733	Zim1
361	ENSMUSG00000002274	-0.261185	0.691841	NA	Metrn
362	ENSMUSG00000002279	-0.193739	0.000499227	0.00747805	Lmf1
363	ENSMUSG00000002280	-0.125899	0.171266	0.403142	Ciao3
364	ENSMUSG00000002289	0.288902	0.127756	0.336588	Angptl4
365	ENSMUSG00000002297	-0.465122	0.0274922	0.126534	Dbf4
366	ENSMUSG00000002307	0.0100674	0.912652	0.966415	Daxx
367	ENSMUSG00000002308	0.184029	0.0943516	0.2818	Cd320
368	ENSMUSG00000002319	0.219355	0.000902789	0.0115923	Ipo4
369	ENSMUSG00000002320	0.0474688	0.302944	0.559985	Tm9sf1
370	ENSMUSG00000002325	-0.290572	0.132578	0.344327	Irf9
371	ENSMUSG00000002326	-0.132093	0.247878	0.497867	Gmpr2
372	ENSMUSG00000002329	0.0217751	0.681582	0.846893	Mdp1
373	ENSMUSG00000002332	-0.165238	0.00587959	0.0436168	Dhrs1
374	ENSMUSG00000002341	-0.546904	0.00068716	0.0094293	Ncan
375	ENSMUSG00000002342	0.0540196	0.405777	0.654087	Tmem161a
376	ENSMUSG00000002343	0.0677876	0.519224	0.740217	Armc6
377	ENSMUSG00000002345	0.0014926	0.982902	0.99396	Borcs8
378	ENSMUSG00000002346	0.132076	0.318486	0.574173	Slc25a42
379	ENSMUSG00000002365	0.186236	0.000113302	0.00248037	Snx9
380	ENSMUSG00000002372	0.0417602	0.40907	0.656744	Ranbp3
381	ENSMUSG00000002379	-0.302357	0.00266422	0.0250886	Ndufa11
382	ENSMUSG00000002384	-1.29466	0.147948	NA	Bmp8b
383	ENSMUSG00000002393	0.0166672	0.871272	0.949069	Nr2f6
384	ENSMUSG00000002395	0.088543	0.133379	0.345615	Use1
385	ENSMUSG00000002396	-0.0889484	0.36051	0.612855	Ocel1
386	ENSMUSG00000002409	-0.053415	0.537233	0.752268	Dyrk1b
387	ENSMUSG00000002413	-0.00592678	0.922648	0.971004	Braf
388	ENSMUSG00000002416	-0.205741	0.0207221	0.104645	Ndufb2
389	ENSMUSG00000002428	0.0867557	0.303983	0.560579	Hltf
390	ENSMUSG00000002455	-0.0185194	0.647065	0.824631	Prpf6
391	ENSMUSG00000002458	-0.0198043	0.799634	0.913714	Rgs19
392	ENSMUSG00000002459	-0.206947	0.802622	NA	Rgs20
393	ENSMUSG00000002475	-0.326758	0.000551045	0.00803161	Abhd3
394	ENSMUSG00000002477	-0.210573	0.00515661	0.0397461	Snrpd1
395	ENSMUSG00000002486	0.209154	0.0108057	0.067241	Tchp
396	ENSMUSG00000002489	0.11927	0.524965	0.744602	Tiam1
397	ENSMUSG00000002496	-0.106148	0.0203194	0.103257	Tsc2
398	ENSMUSG00000002500	0.805976	0.0168808	0.0913573	Rpl3l
399	ENSMUSG00000002504	0.133052	0.0685412	0.230544	Slc9a3r2
400	ENSMUSG00000002524	-0.006738	0.845114	0.93634	Puf60
401	ENSMUSG00000002546	0.0499305	0.295216	0.552594	Golga2
402	ENSMUSG00000002550	-0.154592	0.0296357	0.133932	Uck1
403	ENSMUSG00000002565	1.69219	0.0341959	NA	Scin
404	ENSMUSG00000002578	-0.387553	0.316575	0.572247	Ikzf4
405	ENSMUSG00000002580	-0.131448	0.0384148	0.158434	Mien1
406	ENSMUSG00000002588	-0.129134	0.551759	0.762304	Pon1
407	ENSMUSG00000002602	0.425608	0.0351087	0.149406	Axl
408	ENSMUSG00000002603	0.111199	0.172734	0.405249	Tgfb1
409	ENSMUSG00000002608	0.0343219	0.54625	0.758641	Ccdc97
410	ENSMUSG00000002617	-0.120901	0.34802	0.60022	Zfp40
411	ENSMUSG00000002625	0.0877905	0.195258	0.434111	Akap8l
412	ENSMUSG00000002635	0.0215452	0.803904	0.916588	Pdcd2l
413	ENSMUSG00000002658	0.103297	0.0603781	0.212769	Gtf2f1
414	ENSMUSG00000002660	-0.228918	0.00858454	0.0569997	Clpp
415	ENSMUSG00000002661	0.0925117	0.399995	0.648885	Alkbh7
416	ENSMUSG00000002664	-0.194931	0.804443	NA	Pspn
417	ENSMUSG00000002668	0.135711	0.3978	0.646824	Dennd1c
418	ENSMUSG00000002679	0.0172472	0.82952	0.929085	Med6
419	ENSMUSG00000002688	0.22621	0.00328583	0.0290425	Prkd1
420	ENSMUSG00000002699	0.153595	0.393542	0.643083	Lcp2
421	ENSMUSG00000002718	-0.117057	0.0482703	0.18386	Cse1l
422	ENSMUSG00000002728	-0.147089	0.0518255	0.193122	Naa20
423	ENSMUSG00000002731	-0.0208033	0.742295	0.884238	Prkra
424	ENSMUSG00000002732	-0.0389299	0.583575	0.784127	Fkbp7
425	ENSMUSG00000002733	-0.0530484	0.455902	0.695967	Plekha3
426	ENSMUSG00000002741	-0.0505248	0.354974	0.607523	Ykt6
427	ENSMUSG00000002748	0.032469	0.476898	0.710329	Baz1b
428	ENSMUSG00000002763	-0.256041	0.00861479	0.0570865	Pex6
429	ENSMUSG00000002767	-0.106128	0.312243	0.568551	Mrpl2
430	ENSMUSG00000002768	-0.00209823	0.968043	0.988007	Mea1
431	ENSMUSG00000002769	-1.0842	0.113858	0.315245	Gnmt
432	ENSMUSG00000002771	0.325215	0.0921686	0.277765	Grin2d
433	ENSMUSG00000002778	0.058669	0.207311	0.448239	Kdelr1
434	ENSMUSG00000002781	-0.268526	0.0171676	0.0921752	Tmem143
435	ENSMUSG00000002791	-0.158212	0.906459	NA	Pdxk-ps
436	ENSMUSG00000002797	-0.222182	0.12961	0.339368	Ggct
437	ENSMUSG00000002799	0.104818	0.26376	0.516156	Jag2
438	ENSMUSG00000002803	0.157403	0.0894846	0.272236	Btbd6
439	ENSMUSG00000002804	-0.188667	0.125948	0.333721	Nudt14
440	ENSMUSG00000002808	0.216367	0.37815	0.629558	Epdr1
441	ENSMUSG00000002812	0.0564062	0.165213	0.393637	Flii
442	ENSMUSG00000002814	-0.040251	0.688151	0.850763	Top3a
443	ENSMUSG00000002820	-0.128209	0.182418	0.418048	Atg4d
444	ENSMUSG00000002825	-0.0151774	0.902765	0.96186	Qtrt1
445	ENSMUSG00000002831	0.321365	0.00613772	0.0451375	Plin4
446	ENSMUSG00000002833	0.036618	0.519311	0.740229	Hdgfl2
447	ENSMUSG00000002835	0.125329	0.517325	0.739446	Chaf1a
448	ENSMUSG00000002844	0.0103524	0.853697	0.940005	Adprh
449	ENSMUSG00000002845	-0.00611697	0.943368	0.97993	Tmem39a
450	ENSMUSG00000002846	-0.307188	3.77846e-05	0.0010935	Timmdc1
451	ENSMUSG00000002847	0.173753	0.473026	0.707684	Pla1a
452	ENSMUSG00000002870	-0.125417	0.509923	0.734156	Mcm2
453	ENSMUSG00000002871	0.0779317	0.28265	0.538303	Tpra1
454	ENSMUSG00000002881	-0.165729	0.000840173	0.0109454	Nab1
455	ENSMUSG00000002885	-0.0118945	0.873527	0.949918	Adgre5
456	ENSMUSG00000002897	-0.00617234	0.972533	0.989602	Il17ra
457	ENSMUSG00000002900	0.145951	0.0966582	0.285869	Lamb1
458	ENSMUSG00000002908	0.167401	0.201471	0.441382	Kcnn1
459	ENSMUSG00000002910	0.393264	0.00118488	0.0139977	Arrdc2
460	ENSMUSG00000002944	0.203243	0.00458626	0.0366125	Cd36
461	ENSMUSG00000002948	0.051085	0.330628	0.58475	Map2k7
462	ENSMUSG00000002949	-0.244484	0.00742852	0.05179	Timm44
463	ENSMUSG00000002957	0.037645	0.457713	0.696875	Ap2a2
464	ENSMUSG00000002963	0.0515117	0.414772	0.661238	Pnkp
465	ENSMUSG00000002968	0.146061	0.0751942	0.2446	Med25
466	ENSMUSG00000002980	0.318105	0.000196082	0.00371353	Bcam
467	ENSMUSG00000002981	-0.0794314	0.124594	0.331756	Clptm1
468	ENSMUSG00000002983	0.126283	0.278858	0.534496	Relb
469	ENSMUSG00000002984	-0.0991373	0.249586	0.50016	Tomm40
470	ENSMUSG00000002985	0.434849	2.17295e-05	0.00071539	Apoe
471	ENSMUSG00000002996	0.109655	0.00657846	0.0475958	Hbp1
472	ENSMUSG00000002997	-0.0810644	0.339201	0.59192	Prkar2b
473	ENSMUSG00000003031	0.188884	0.0258869	0.121785	Cdkn1b
474	ENSMUSG00000003032	0.330896	0.0310913	0.13805	Klf4
475	ENSMUSG00000003033	-0.152841	0.0216086	0.107682	Ap1m1
476	ENSMUSG00000003037	-0.0505021	0.337256	0.590224	Rab8a
477	ENSMUSG00000003038	0.337089	0.0171526	0.0921752	Hmgn2
478	ENSMUSG00000003039	-0.0670229	0.0834824	0.260124	Fam32a
479	ENSMUSG00000003051	-1.32363	0.291222	NA	Elf3
480	ENSMUSG00000003053	-1.95433	0.0601859	0.212433	Cyp2c29
481	ENSMUSG00000003062	0.183904	0.0383923	0.15838	Stard3nl
482	ENSMUSG00000003068	-0.0659512	0.38054	0.631186	Stk11
483	ENSMUSG00000003070	0.393579	0.00498461	0.03879	Efna2
484	ENSMUSG00000003072	-0.233992	0.0444556	0.174898	Atp5d
485	ENSMUSG00000003099	0.0221146	0.740789	0.88331	Ppp5c
486	ENSMUSG00000003119	-0.00356003	0.959221	0.985321	Cdk12
487	ENSMUSG00000003123	0.0754803	0.377425	0.628887	Lipe
488	ENSMUSG00000003131	-0.0244723	0.60169	0.795755	Pafah1b2
489	ENSMUSG00000003134	-0.168861	0.171204	0.403106	Tbc1d8
490	ENSMUSG00000003135	-0.100818	0.197091	0.436529	Cnot11
491	ENSMUSG00000003153	0.510736	0.0344102	0.14752	Slc2a3
492	ENSMUSG00000003154	0.0868352	0.247254	0.497023	Foxj2
493	ENSMUSG00000003161	0.101982	0.0146532	0.0828105	Sri
494	ENSMUSG00000003166	0.12923	0.00458146	0.0366086	Dgcr2
495	ENSMUSG00000003184	0.0489839	0.425881	0.670888	Irf3
496	ENSMUSG00000003190	0.239835	0.0699755	0.23327	Bcl2l12
497	ENSMUSG00000003198	-0.0154283	0.900193	0.960885	Zfp959
498	ENSMUSG00000003199	-0.00117405	0.983289	0.99396	Mpnd
499	ENSMUSG00000003200	-0.0118388	0.880376	0.952872	Sh3gl1
500	ENSMUSG00000003206	-0.0503162	0.843386	0.936184	Ebi3
501	ENSMUSG00000003208	0.0490775	0.641494	0.821754	Yju2
502	ENSMUSG00000003226	-0.130531	0.0366671	0.153765	Ranbp2
503	ENSMUSG00000003228	-0.0330443	0.602311	0.796084	Grk5
504	ENSMUSG00000003233	-0.210044	0.0001441	0.00293521	Dvl3
505	ENSMUSG00000003234	-0.0102352	0.825276	0.927235	Abcf3
506	ENSMUSG00000003235	0.027153	0.60308	0.796418	Eif2b5
507	ENSMUSG00000003269	0.0972332	0.088309	0.269576	Cyth2
508	ENSMUSG00000003271	-0.191068	0.447034	0.688131	Sult2b1
509	ENSMUSG00000003273	-0.123052	0.225825	0.470197	Car11
510	ENSMUSG00000003279	-0.331888	0.465671	0.702435	Dlgap1
511	ENSMUSG00000003282	0.508639	0.317728	NA	Plag1
512	ENSMUSG00000003283	-0.589333	0.0169735	0.0916489	Hck
513	ENSMUSG00000003299	-0.169573	0.0260103	0.122163	Mrpl4
514	ENSMUSG00000003308	-0.158318	0.00753234	0.0521384	Keap1
515	ENSMUSG00000003309	-0.491114	0.714487	NA	Ap1m2
516	ENSMUSG00000003316	0.106019	0.133676	0.345857	Glg1
517	ENSMUSG00000003344	0.0785726	0.28673	0.542793	Btbd2
518	ENSMUSG00000003345	0.0470318	0.525687	0.744881	Csnk1g2
519	ENSMUSG00000003346	-0.0560845	0.574685	0.778777	Abhd17a
520	ENSMUSG00000003348	0.00774496	0.968922	0.988414	Mob3a
521	ENSMUSG00000003352	-0.0496452	0.777905	0.901682	Cacnb3
522	ENSMUSG00000003354	0.425319	0.479132	NA	Ccdc65
523	ENSMUSG00000003355	0.119437	0.40307	0.651855	Fkbp11
524	ENSMUSG00000003360	0.0570519	0.267105	0.52047	Ddx23
525	ENSMUSG00000003363	0.029615	0.6734	0.842084	Pld3
526	ENSMUSG00000003378	-0.151695	0.200302	0.440073	Grik5
527	ENSMUSG00000003379	0.375426	0.426318	0.671121	Cd79a
528	ENSMUSG00000003380	0.176185	0.0507303	0.190577	Rabac1
529	ENSMUSG00000003382	-0.255642	0.00012915	0.00271871	Etv3
530	ENSMUSG00000003402	-0.0463654	0.393823	0.643182	Prkcsh
531	ENSMUSG00000003410	-0.584769	0.178761	0.413339	Elavl3
532	ENSMUSG00000003411	0.210702	0.644591	0.82364	Rab3b
533	ENSMUSG00000003418	-0.682742	0.0471627	0.181349	St8sia6
534	ENSMUSG00000003420	0.165557	0.014388	0.0817741	Fcgrt
535	ENSMUSG00000003421	-0.00110035	0.989043	0.996437	Nosip
536	ENSMUSG00000003423	-0.00225348	0.974923	0.990889	Pih1d1
537	ENSMUSG00000003429	-0.0255077	0.577155	0.780258	Rps11
538	ENSMUSG00000003435	0.057272	0.229325	0.474979	Supt5
539	ENSMUSG00000003437	0.140679	0.0101786	0.0645923	Paf1
540	ENSMUSG00000003438	-0.0532595	0.462517	0.699852	Timm50
541	ENSMUSG00000003444	-0.105762	0.282932	0.538597	Med29
542	ENSMUSG00000003452	0.0899079	0.769486	0.898174	Bicd1
543	ENSMUSG00000003458	0.186342	3.08275e-05	0.000922002	Ncstn
544	ENSMUSG00000003464	-0.21544	0.000734451	0.0099259	Pex19
545	ENSMUSG00000003469	-0.997491	1.94643e-08	2.97892e-06	Phyhip
546	ENSMUSG00000003476	-0.222638	0.638404	0.819805	Crhr2
547	ENSMUSG00000003477	0.52115	0.0021995	0.0216358	Inmt
548	ENSMUSG00000003484	0.13645	0.77526	0.900767	Cyp4f18
549	ENSMUSG00000003500	0.231574	0.286558	0.542581	Impdh1
550	ENSMUSG00000003518	0.101209	0.146157	0.36551	Dusp3
551	ENSMUSG00000003526	0.0509053	0.734939	0.879993	Prodh
552	ENSMUSG00000003527	0.117258	0.0805696	0.25455	Ess2
553	ENSMUSG00000003528	-0.684894	8.41571e-08	9.04848e-06	Slc25a1
554	ENSMUSG00000003531	-0.0651035	0.491064	0.720085	Dgcr6
555	ENSMUSG00000003534	0.483715	1.79834e-06	0.000103912	Ddr1
556	ENSMUSG00000003541	-0.303504	0.0626367	0.217824	Ier3
557	ENSMUSG00000003545	-0.525609	0.268026	0.521621	Fosb
558	ENSMUSG00000003546	-0.0649513	0.36163	0.613908	Klc4
559	ENSMUSG00000003549	0.0571764	0.446894	0.687978	Ercc1
560	ENSMUSG00000003555	0.925077	0.234417	NA	Cyp17a1
561	ENSMUSG00000003559	-0.318031	3.64593e-05	0.00106238	As3mt
562	ENSMUSG00000003573	0.226825	0.000735273	0.00992911	Homer3
563	ENSMUSG00000003575	0.171173	0.0524065	0.194564	Crtc1
564	ENSMUSG00000003581	0.178827	0.00618385	0.0453981	Rnf215
565	ENSMUSG00000003585	-0.95848	0.099992	0.292218	Sec14l2
566	ENSMUSG00000003604	0.0188275	0.824081	0.926557	Aven
567	ENSMUSG00000003617	0.212051	0.000740426	0.00996544	Cp
568	ENSMUSG00000003623	-0.178305	0.00818848	0.0550478	Crot
569	ENSMUSG00000003644	-0.453301	0.000714525	0.00971069	Rps6ka1
570	ENSMUSG00000003660	-0.0321706	0.378605	0.629852	Snrnp200
571	ENSMUSG00000003662	-0.125328	0.0219075	0.108795	Ciao1
572	ENSMUSG00000003665	0.804111	0.123408	0.330307	Has1
573	ENSMUSG00000003680	-0.0481276	0.315508	0.570925	Taf6l
574	ENSMUSG00000003721	-0.0772692	0.213531	0.456056	Insig2
575	ENSMUSG00000003731	-0.183472	0.000632695	0.008839	Kpna6
576	ENSMUSG00000003746	0.253438	0.0509972	0.191032	Man1a
577	ENSMUSG00000003752	0.0619322	0.671525	0.840606	Itpkc
578	ENSMUSG00000003762	-0.0689123	0.49182	0.720203	Coq8b
579	ENSMUSG00000003778	0.189852	0.000144892	0.00294513	Brd8
580	ENSMUSG00000003779	-0.130452	0.621192	0.808781	Kif20a
581	ENSMUSG00000003808	-0.074828	0.292471	0.549552	Farsa
582	ENSMUSG00000003809	-0.21867	0.00498322	0.03879	Gcdh
583	ENSMUSG00000003810	-0.00851606	0.88196	0.953597	Mast2
584	ENSMUSG00000003812	-0.0762301	0.278777	0.534462	Dnase2a
585	ENSMUSG00000003813	-0.134611	0.0187024	0.0972798	Rad23a
586	ENSMUSG00000003814	0.0352077	0.580181	0.78201	Calr
587	ENSMUSG00000003824	0.0122523	0.945508	0.98088	Syce2
588	ENSMUSG00000003847	0.128819	0.02147	0.107274	Nfat5
589	ENSMUSG00000003848	0.040925	0.619239	0.807558	Nob1
590	ENSMUSG00000003849	0.258442	0.0849932	0.263623	Nqo1
591	ENSMUSG00000003863	-0.143221	0.592661	0.790028	Ppfia3
592	ENSMUSG00000003865	-0.116669	0.0696401	0.232737	Gys1
593	ENSMUSG00000003868	-0.227945	0.0497556	0.187875	Ruvbl2
594	ENSMUSG00000003872	1.01075	0.044651	NA	Lin7b
595	ENSMUSG00000003873	0.094145	0.196638	0.435981	Bax
596	ENSMUSG00000003882	0.480024	0.239212	0.487491	Il7r
597	ENSMUSG00000003923	-0.231243	0.00178752	0.0186183	Tfam
598	ENSMUSG00000003929	0.162047	0.13963	0.354829	Zfp81
599	ENSMUSG00000003934	-0.140571	0.695074	0.855089	Efnb3
600	ENSMUSG00000003948	0.354664	0.00131913	0.0151211	Mmd
601	ENSMUSG00000003949	-0.118285	0.395685	0.644848	Hlf
602	ENSMUSG00000003955	-0.13627	0.0452947	0.17697	Fam162a
603	ENSMUSG00000003970	0.10587	0.02651	0.123655	Rpl8
604	ENSMUSG00000003992	0.162617	0.0580331	0.20777	Ssbp2
605	ENSMUSG00000004018	0.0285654	0.799135	0.913328	Fancl
606	ENSMUSG00000004031	0.32186	0.464727	0.701697	Brinp2
607	ENSMUSG00000004032	-0.0965573	0.196591	0.435981	Gstm5
608	ENSMUSG00000004035	0.0957298	0.463124	0.700436	Gstm7
609	ENSMUSG00000004038	-1.61185	0.0208483	0.105127	Gstm3
610	ENSMUSG00000004040	0.0469484	0.326366	0.581895	Stat3
611	ENSMUSG00000004043	0.0505364	0.38218	0.63298	Stat5a
612	ENSMUSG00000004044	0.260737	0.00162829	0.0175851	Cavin1
613	ENSMUSG00000004054	0.0752332	0.333735	0.587664	Map3k11
614	ENSMUSG00000004056	-0.0581412	0.344018	0.596164	Akt2
615	ENSMUSG00000004069	-0.324725	8.99109e-05	0.00209809	Dnaja3
616	ENSMUSG00000004070	-0.174401	0.00180404	0.01871	Hmox2
617	ENSMUSG00000004071	-0.127194	0.0510887	0.191191	Cdip1
618	ENSMUSG00000004085	0.0164803	0.819708	0.923973	Map3k20
619	ENSMUSG00000004096	-0.0405645	0.435791	0.679194	Cwc15
620	ENSMUSG00000004098	0.806354	9.82864e-09	1.77627e-06	Col5a3
621	ENSMUSG00000004099	0.0197961	0.88346	0.953607	Dnmt1
622	ENSMUSG00000004100	-0.0805518	0.415468	0.661851	Ppan
623	ENSMUSG00000004105	0.135217	0.093417	0.280492	Angptl2
624	ENSMUSG00000004110	0.0701282	0.890294	0.957236	Cacna1e
625	ENSMUSG00000004113	0.403374	0.551618	NA	Cacna1b
626	ENSMUSG00000004127	-0.115927	0.220858	0.464867	Trmt10a
627	ENSMUSG00000004151	0.239843	0.188978	0.425495	Etv1
628	ENSMUSG00000004187	-0.132224	0.212674	0.45491	Kifc2
629	ENSMUSG00000004207	-0.0388367	0.235591	0.48261	Psap
630	ENSMUSG00000004221	-0.0436309	0.448606	0.689738	Ikbkg
631	ENSMUSG00000004233	-0.284946	0.00440799	0.0354896	Wars2
632	ENSMUSG00000004263	0.0293319	0.766753	0.896393	Atn1
633	ENSMUSG00000004264	-0.171538	0.0262882	0.122935	Phb2
634	ENSMUSG00000004266	0.208013	0.159232	0.384901	Ptpn6
635	ENSMUSG00000004267	-0.353639	0.0875648	0.268256	Eno2
636	ENSMUSG00000004268	-0.177263	0.00722075	0.0507668	Emg1
637	ENSMUSG00000004270	-0.380639	1.44769e-05	0.000516666	Lpcat3
638	ENSMUSG00000004285	-0.190136	0.00299653	0.0272657	Atp6v1f
639	ENSMUSG00000004317	0.253232	0.087766	0.268401	Clcn5
640	ENSMUSG00000004319	-0.205579	0.00363598	0.0310392	Clcn3
641	ENSMUSG00000004328	0.42607	0.132178	0.343525	Hif3a
642	ENSMUSG00000004347	-0.779947	0.337658	NA	Pde1c
643	ENSMUSG00000004356	0.0484226	0.480342	0.712606	Utp20
644	ENSMUSG00000004359	-0.263337	0.574828	0.77883	Spic
645	ENSMUSG00000004360	-0.264594	0.176535	0.410336	9330159F19Rik
646	ENSMUSG00000004364	-0.139988	0.00165204	0.0177289	Cul3
647	ENSMUSG00000004371	-0.72948	0.215837	NA	Il11
648	ENSMUSG00000004383	0.093056	0.147918	0.368235	Large1
649	ENSMUSG00000004393	0.017378	0.723484	0.872526	Ddx56
650	ENSMUSG00000004394	0.0255542	0.61188	0.80286	Tmed4
651	ENSMUSG00000004415	-0.755297	0.220184	0.463966	Col26a1
652	ENSMUSG00000004446	0.159068	0.380704	0.631335	Bid
653	ENSMUSG00000004451	-0.0130941	0.79279	0.909687	Ralb
654	ENSMUSG00000004455	0.00373733	0.963126	0.986403	Ppp1cc
655	ENSMUSG00000004460	-0.0304994	0.606761	0.799229	Dnajb11
656	ENSMUSG00000004462	-0.0310887	0.633794	0.816479	Tbccd1
657	ENSMUSG00000004473	-0.422048	0.0391017	0.160372	Clec11a
658	ENSMUSG00000004500	0.10679	0.233491	0.480257	Zfp324
659	ENSMUSG00000004508	0.032924	0.784799	0.905577	Gab2
660	ENSMUSG00000004530	0.080107	0.188493	0.425327	Coro1c
661	ENSMUSG00000004535	-0.0574941	0.184111	0.419992	Tax1bp1
662	ENSMUSG00000004552	0.0562481	0.815107	0.922007	Ctse
663	ENSMUSG00000004558	-0.388032	0.00116261	0.0138163	Ndrg2
664	ENSMUSG00000004561	0.0823358	0.343899	0.596164	Mettl17
665	ENSMUSG00000004562	0.129266	0.0872849	0.267867	Arhgef40
666	ENSMUSG00000004565	0.0208161	0.688774	0.850974	Pnpla6
667	ENSMUSG00000004567	0.0646323	0.301062	0.558359	Mcoln1
668	ENSMUSG00000004568	8.20588e-05	0.999339	0.999624	Arhgef18
669	ENSMUSG00000004591	0.0888442	0.045237	0.176826	Pkn2
670	ENSMUSG00000004609	0.213526	0.306455	0.563243	Cd33
671	ENSMUSG00000004610	-0.293409	0.00394316	0.0329532	Etfb
672	ENSMUSG00000004612	-0.421323	0.22733	0.472401	Nkg7
673	ENSMUSG00000004626	-0.428546	0.00239157	0.0230201	Stxbp2
674	ENSMUSG00000004630	-0.72378	0.45125	NA	Pcp2
675	ENSMUSG00000004631	0.133545	0.133587	0.345679	Sgce
676	ENSMUSG00000004633	0.0901961	0.555208	0.765263	Chn2
677	ENSMUSG00000004637	-0.223642	0.0231701	0.112945	Wwox
678	ENSMUSG00000004642	0.117093	0.146121	0.365507	Slbp
679	ENSMUSG00000004655	0.298698	0.0023941	0.0230214	Aqp1
680	ENSMUSG00000004661	-0.245748	0.202238	0.442463	Arid3b
681	ENSMUSG00000004665	-0.142263	0.537074	0.752175	Cnn2
682	ENSMUSG00000004667	-0.0207195	0.766015	0.896028	Polr2e
683	ENSMUSG00000004668	-0.590349	0.84533	NA	Abca13
684	ENSMUSG00000004677	-0.00279153	0.972445	0.989571	Myo9b
685	ENSMUSG00000004698	-0.272222	0.099156	0.290675	Hdac9
686	ENSMUSG00000004707	0.059002	0.837167	0.93276	Ly9
687	ENSMUSG00000004709	0.501015	0.357743	0.610359	Cd244a
688	ENSMUSG00000004730	0.110274	0.509998	0.734161	Adgre1
689	ENSMUSG00000004748	-0.664313	5.13041e-06	0.000233661	Mtfp1
690	ENSMUSG00000004768	0.182626	0.0541839	0.198893	Rab23
691	ENSMUSG00000004771	0.0237019	0.669866	0.839757	Rab11a
692	ENSMUSG00000004788	-0.118445	0.099816	0.291909	Eif2b2
693	ENSMUSG00000004789	-0.457228	3.94715e-05	0.00111944	Dlst
694	ENSMUSG00000004791	0.42832	0.0989719	0.290407	Pgf
695	ENSMUSG00000004798	0.116211	0.0569163	0.205068	Ulk2
696	ENSMUSG00000004814	0.591053	0.00973729	0.0625844	Ccl24
697	ENSMUSG00000004815	0.0796568	0.403609	0.652238	Dgkq
698	ENSMUSG00000004837	-0.0459514	0.740683	0.883308	Grap
699	ENSMUSG00000004843	-0.0104611	0.869611	0.948343	Chmp2b
700	ENSMUSG00000004846	0.1287	0.0637123	0.219989	Plod3
701	ENSMUSG00000004849	-0.0407164	0.481624	0.713635	Ap1s1
702	ENSMUSG00000004864	-0.219358	0.734288	NA	Mapk13
703	ENSMUSG00000004865	-0.129236	0.154121	0.377753	Srpk1
704	ENSMUSG00000004880	-0.02626	0.851348	0.938535	Lbr
705	ENSMUSG00000004885	-0.686342	0.566173	NA	Crabp2
706	ENSMUSG00000004891	0.0806189	0.348408	0.600655	Nes
707	ENSMUSG00000004892	-0.621028	0.472368	NA	Bcan
708	ENSMUSG00000004895	-0.0236102	0.747161	0.887227	Prcc
709	ENSMUSG00000004896	0.0179144	0.775196	0.900767	Rrnad1
710	ENSMUSG00000004897	-0.157492	0.0162897	0.0894698	Hdgf
711	ENSMUSG00000004902	-0.687687	0.0693007	0.232114	Slc25a18
712	ENSMUSG00000004929	0.0908113	0.312781	0.569021	Thop1
713	ENSMUSG00000004931	-0.126476	0.279999	0.535596	Apba3
714	ENSMUSG00000004933	0.138175	0.616333	0.805777	Matk
715	ENSMUSG00000004934	-0.00330733	0.97583	0.991532	Pias4
716	ENSMUSG00000004936	-0.151908	0.000460136	0.00707401	Map2k1
717	ENSMUSG00000004937	-0.0830764	0.275772	0.531098	Sgta
718	ENSMUSG00000004939	2.57816	0.121593	NA	Nmrk2
719	ENSMUSG00000004945	-0.257409	0.000400052	0.00636935	Tmem242
720	ENSMUSG00000004947	0.215663	0.00250282	0.0239133	Dtx2
721	ENSMUSG00000004951	-0.134895	0.115686	0.317748	Hspb1
722	ENSMUSG00000004952	0.423518	0.000782977	0.0104078	Rasa4
723	ENSMUSG00000004980	0.0571404	0.165508	0.39412	Hnrnpa2b1
724	ENSMUSG00000004994	-0.0397923	0.717629	0.868682	Ccdc130
725	ENSMUSG00000004996	-0.00217792	0.980985	0.993013	Mri1
726	ENSMUSG00000005034	-0.0563962	0.425085	0.670505	Prkacb
727	ENSMUSG00000005043	0.260761	2.80164e-05	0.00086378	Sgsh
728	ENSMUSG00000005045	-0.14288	0.643253	0.822798	Chd5
729	ENSMUSG00000005054	-0.019283	0.724445	0.873261	Cstb
730	ENSMUSG00000005057	-0.421742	0.000236589	0.00424121	Sh2b2
731	ENSMUSG00000005069	-0.226723	0.00123083	0.0143806	Pex5
732	ENSMUSG00000005078	-0.0862306	0.216848	0.460131	Jkamp
733	ENSMUSG00000005087	-0.279816	0.209189	0.450557	Cd44
734	ENSMUSG00000005089	-2.13234	0.0248936	NA	Slc1a2
735	ENSMUSG00000005102	-0.167721	0.0441048	0.174204	Eif2ak4
736	ENSMUSG00000005103	-0.0573472	0.158893	0.384457	Wdr1
737	ENSMUSG00000005107	-0.334782	0.015189	0.0850186	Slc2a9
738	ENSMUSG00000005124	-1.20735	0.0269928	0.124913	Ccn4
739	ENSMUSG00000005125	0.624478	0.000120564	0.00260246	Ndrg1
740	ENSMUSG00000005131	-0.0558931	0.881005	0.953099	4930550C14Rik
741	ENSMUSG00000005142	0.174225	0.039463	0.161542	Man2b1
742	ENSMUSG00000005148	0.276779	0.334714	0.588064	Klf5
743	ENSMUSG00000005150	-0.104479	0.153415	0.376745	Wdr83
744	ENSMUSG00000005161	-0.0072346	0.909905	0.965187	Prdx2
745	ENSMUSG00000005198	0.190504	0.00417853	0.0342151	Polr2a
746	ENSMUSG00000005204	-0.0706085	0.108456	0.306533	Senp3
747	ENSMUSG00000005220	0.522867	0.0118523	0.0716794	Corin
748	ENSMUSG00000005225	0.0694695	0.498955	0.726188	Plekha8
749	ENSMUSG00000005233	-0.0410653	0.899905	0.960703	Spc25
750	ENSMUSG00000005237	-0.307469	0.360053	0.612644	Dnah2
751	ENSMUSG00000005251	-0.089319	0.517246	0.739396	Ripk4
752	ENSMUSG00000005262	-0.201867	0.00317537	0.0283939	Ufd1
753	ENSMUSG00000005267	0.214058	0.463269	0.700438	Zfp287
754	ENSMUSG00000005268	0.553973	0.00208067	0.0207311	Prlr
755	ENSMUSG00000005299	-0.577649	1.62137e-08	2.64844e-06	Letm1
756	ENSMUSG00000005312	-0.0751417	0.188697	0.425327	Ubqln1
757	ENSMUSG00000005320	-0.302053	0.720494	0.870723	Fgfr4
758	ENSMUSG00000005338	0.577209	0.0164319	0.0898115	Cadm3
759	ENSMUSG00000005339	-0.382858	0.676936	NA	Fcer1a
760	ENSMUSG00000005354	-0.162976	0.0216571	0.107892	Txn2
761	ENSMUSG00000005360	0.395046	9.20511e-05	0.00213337	Slc1a3
762	ENSMUSG00000005362	-0.0372799	0.586022	0.785307	Crbn
763	ENSMUSG00000005364	1.46475	0.115297	NA	Il5ra
764	ENSMUSG00000005370	0.14017	0.137442	0.351636	Msh6
765	ENSMUSG00000005371	0.0269154	0.641518	0.821754	Fbxo11
766	ENSMUSG00000005373	-0.380623	0.00137059	0.015512	Mlxipl
767	ENSMUSG00000005374	0.196108	0.0457517	0.1781	Tbl2
768	ENSMUSG00000005378	-0.0666423	0.366991	0.619726	Bud23
769	ENSMUSG00000005397	0.287527	0.0336944	0.145983	Nid1
770	ENSMUSG00000005410	-0.313296	0.178721	0.413301	Mcm5
771	ENSMUSG00000005413	0.00222154	0.983734	0.994135	Hmox1
772	ENSMUSG00000005417	-0.00140795	0.966871	0.987447	Mprip
773	ENSMUSG00000005442	0.156752	0.0559222	0.202723	Cic
774	ENSMUSG00000005447	0.445636	0.020676	0.104475	Pafah1b3
775	ENSMUSG00000005465	0.0103611	0.954299	0.983657	Il27ra
776	ENSMUSG00000005469	-0.315918	3.80667e-05	0.00109762	Prkaca
777	ENSMUSG00000005470	-0.442618	0.0509445	0.190879	Asf1b
778	ENSMUSG00000005474	0.275257	0.927526	NA	Myl10
779	ENSMUSG00000005481	0.1557	0.0763455	0.246628	Ddx39a
780	ENSMUSG00000005483	-0.152494	0.0532401	0.196522	Dnajb1
781	ENSMUSG00000005501	-0.157138	0.00374424	0.0316454	Usp40
782	ENSMUSG00000005505	-0.111491	0.289155	0.545795	Kbtbd4
783	ENSMUSG00000005506	-0.0379144	0.520602	0.741012	Celf1
784	ENSMUSG00000005510	-0.232915	0.0179979	0.0946296	Ndufs3
785	ENSMUSG00000005514	0.132916	0.109565	0.308517	Por
786	ENSMUSG00000005533	0.259031	0.0137882	0.0795364	Igf1r
787	ENSMUSG00000005534	0.0526408	0.291682	0.548767	Insr
788	ENSMUSG00000005540	0.667993	0.281295	0.53704	Fcer2a
789	ENSMUSG00000005547	-2.04163	0.43699	NA	Cyp2a5
790	ENSMUSG00000005566	0.198432	0.000126188	0.00268468	Trim28
791	ENSMUSG00000005575	-0.170939	0.00961256	0.0619257	Ube2m
792	ENSMUSG00000005580	-0.079511	0.506421	0.731999	Adcy9
793	ENSMUSG00000005583	0.189851	0.126114	0.333918	Mef2c
794	ENSMUSG00000005609	0.0335217	0.541834	0.75586	Ctr9
795	ENSMUSG00000005610	-0.050146	0.437717	0.680925	Eif4g2
796	ENSMUSG00000005611	0.11415	0.186307	0.422787	Irag1
797	ENSMUSG00000005615	-0.0223725	0.719689	0.870122	Pcyt1a
798	ENSMUSG00000005621	-0.0527576	0.46315	0.700436	Zfp592
799	ENSMUSG00000005625	-0.118887	0.0504334	0.189717	Psmd4
800	ENSMUSG00000005628	-0.632882	0.00766007	0.0525639	Tmod4
801	ENSMUSG00000005640	-0.0358675	0.9571	0.98481	Insrr
802	ENSMUSG00000005656	0.05948	0.300844	0.558062	Snx6
803	ENSMUSG00000005667	-0.24669	0.0871234	0.267567	Mthfd2
804	ENSMUSG00000005672	-0.477498	0.0013965	0.0156711	Kit
805	ENSMUSG00000005674	-0.243216	0.0141686	0.0808521	Tomm40l
806	ENSMUSG00000005677	-0.944863	0.0201014	0.102578	Nr1i3
807	ENSMUSG00000005681	-1.46004	0.1053	0.301506	Apoa2
808	ENSMUSG00000005682	-0.0908622	0.212669	0.45491	Pan2
809	ENSMUSG00000005683	-0.394776	0.000106295	0.00237598	Cs
810	ENSMUSG00000005686	-0.389375	9.39784e-06	0.000373746	Ampd3
811	ENSMUSG00000005687	0.0883311	0.150448	0.372267	Bcas2
812	ENSMUSG00000005696	0.856846	0.327291	NA	Sh2d1a
813	ENSMUSG00000005698	0.0858159	0.220824	0.464853	Ctcf
814	ENSMUSG00000005699	0.0848744	0.440351	0.683043	Pard6a
815	ENSMUSG00000005705	0.568314	0.267911	NA	Agrp
816	ENSMUSG00000005716	0.0292853	0.983777	0.994135	Pvalb
817	ENSMUSG00000005718	0.857383	9.56421e-07	6.42201e-05	Tfap4
818	ENSMUSG00000005732	-0.0118619	0.858739	0.942699	Ranbp1
819	ENSMUSG00000005763	0.0952772	0.764472	0.895618	Cd247
820	ENSMUSG00000005774	-0.0889055	0.425429	0.670651	Rfx5
821	ENSMUSG00000005779	-0.16181	0.00293055	0.0267945	Psmb4
822	ENSMUSG00000005800	-0.164907	0.872776	NA	Mmp8
823	ENSMUSG00000005802	0.00445162	0.946943	0.981207	Slc30a4
824	ENSMUSG00000005803	0.0384486	0.534008	0.750397	Sqor
825	ENSMUSG00000005804	-0.00764801	0.886191	0.95512	Bloc1s6
826	ENSMUSG00000005813	-0.0484701	0.453403	0.694161	Metap1
827	ENSMUSG00000005823	-0.0921831	0.0691361	0.231882	Gpr108
828	ENSMUSG00000005824	-0.137877	0.77399	0.900215	Tnfsf14
829	ENSMUSG00000005836	-0.785107	1.31669e-05	0.000481358	Gata6
830	ENSMUSG00000005846	-0.0330455	0.437301	0.680736	Rsl1d1
831	ENSMUSG00000005864	0.280702	0.700788	NA	Cnga2
832	ENSMUSG00000005871	0.00375923	0.94638	0.981149	Apc
833	ENSMUSG00000005873	0.19627	0.00120769	0.0141687	Reep5
834	ENSMUSG00000005881	-0.0359449	0.409402	0.656744	Ergic3
835	ENSMUSG00000005882	-0.244085	0.00444003	0.0357306	Uqcc1
836	ENSMUSG00000005883	-0.302566	0.755453	NA	Spo11
837	ENSMUSG00000005886	0.0465558	0.505728	0.731543	Ncoa2
838	ENSMUSG00000005893	0.324689	0.216924	0.460186	Nr2c2
839	ENSMUSG00000005897	0.0770051	0.282528	0.538303	Nr2c1
840	ENSMUSG00000005899	-0.0250602	0.661164	0.833595	Smpd4
841	ENSMUSG00000005907	-0.195587	0.0139806	0.0802645	Pex1
842	ENSMUSG00000005936	0.146733	0.00046359	0.00710141	Kctd20
843	ENSMUSG00000005947	-0.241229	0.113971	0.31528	Itgae
844	ENSMUSG00000005949	0.11661	0.0545506	0.199909	Ctns
845	ENSMUSG00000005950	-0.554682	5.89861e-05	0.00153846	P2rx5
846	ENSMUSG00000005951	-0.0359759	0.597073	0.7928	Shpk
847	ENSMUSG00000005952	0.564379	0.000948102	0.0119928	Trpv1
848	ENSMUSG00000005958	0.356041	0.109105	0.307477	Ephb3
849	ENSMUSG00000005968	-0.0240649	0.946366	0.981149	Tuft1
850	ENSMUSG00000005973	0.0799894	0.476967	0.710329	Rcn1
851	ENSMUSG00000005980	0.099255	0.626103	0.811611	Dnase1
852	ENSMUSG00000005981	-0.235253	0.000346819	0.00567873	Trap1
853	ENSMUSG00000005982	-0.0572136	0.234958	0.48196	Naa60
854	ENSMUSG00000005983	0.260676	0.200012	0.439788	1700037C18Rik
855	ENSMUSG00000005986	0.199851	0.411269	0.658123	Ankrd13d
856	ENSMUSG00000006005	0.170657	2.94605e-05	0.000893172	Tpr
857	ENSMUSG00000006010	-0.103396	0.0534588	0.196912	Odr4
858	ENSMUSG00000006014	0.0960653	0.547241	0.759393	Prg4
859	ENSMUSG00000006019	-0.0301384	0.785236	0.905669	Dhx34
860	ENSMUSG00000006021	0.0774836	0.257422	0.508873	Kptn
861	ENSMUSG00000006024	-0.242932	2.96225e-05	0.000895423	Napa
862	ENSMUSG00000006050	0.0515214	0.349766	0.602192	Sra1
863	ENSMUSG00000006057	0.411462	0.00518555	0.0399149	Atp5g1
864	ENSMUSG00000006058	-0.158095	0.0339499	0.146637	Snf8
865	ENSMUSG00000006095	0.179905	0.000513745	0.00762894	Tbcb
866	ENSMUSG00000006127	0.14604	0.0149323	0.0838856	Inpp5k
867	ENSMUSG00000006134	0.0415139	0.58285	0.783665	Crkl
868	ENSMUSG00000006154	0.699114	0.274421	NA	Eps8l1
869	ENSMUSG00000006169	0.00539436	0.919447	0.969781	Clint1
870	ENSMUSG00000006191	-0.0819304	0.322974	0.578204	Cdkal1
871	ENSMUSG00000006205	0.124593	0.200651	0.440281	Htra1
872	ENSMUSG00000006215	0.0322749	0.697332	0.856577	Zbtb17
873	ENSMUSG00000006216	0.275259	0.927525	NA	Clcnkb
874	ENSMUSG00000006218	-4.48876	1.42655e-08	NA	Fam131c
875	ENSMUSG00000006219	-0.371341	0.00575916	0.0429108	Fblim1
876	ENSMUSG00000006221	1.33854	0.00126675	0.014671	Hspb7
877	ENSMUSG00000006235	-0.215926	0.138216	0.352865	Epor
878	ENSMUSG00000006241	-0.343298	0.00305541	0.0276828	Ccdc159
879	ENSMUSG00000006262	-0.216433	0.00472748	0.0373884	Mob1b
880	ENSMUSG00000006269	-0.0916751	0.942775	0.979726	Atp6v1b1
881	ENSMUSG00000006273	0.0478954	0.299257	0.556761	Atp6v1b2
882	ENSMUSG00000006276	0.144723	0.00757601	0.0522539	Eps15l1
883	ENSMUSG00000006281	-0.0159004	0.798456	0.912859	Tep1
884	ENSMUSG00000006288	-0.0449202	0.412207	0.65907	Ttc5
885	ENSMUSG00000006289	-0.0391283	0.537446	0.752405	Osgep
886	ENSMUSG00000006299	0.102114	0.0343836	0.147502	Aamp
887	ENSMUSG00000006301	0.244581	0.00349989	0.0303814	Tmbim1
888	ENSMUSG00000006304	-0.0121895	0.776524	0.901188	Arpc2
889	ENSMUSG00000006307	0.0461102	0.454576	0.694759	Kmt2b
890	ENSMUSG00000006310	-0.178393	0.30407	0.56068	Zbtb32
891	ENSMUSG00000006313	-0.218145	0.469457	0.70526	Upk1a
892	ENSMUSG00000006315	-0.305163	0.000179552	0.00347011	Tmem147
893	ENSMUSG00000006333	0.115901	0.0527187	0.194989	Rps9
894	ENSMUSG00000006335	0.134678	0.0850841	0.263712	Tfpt
895	ENSMUSG00000006342	0.11878	0.614644	0.804746	Susd2
896	ENSMUSG00000006344	-0.132342	0.231615	0.47838	Ggt5
897	ENSMUSG00000006345	0.374075	0.714477	NA	Ggt1
898	ENSMUSG00000006356	0.328001	1.93879e-05	0.000660043	Crip2
899	ENSMUSG00000006360	0.211961	0.0588734	0.209586	Crip1
900	ENSMUSG00000006362	-0.305752	0.0148119	0.0834297	Cbfa2t3
901	ENSMUSG00000006369	0.330492	0.0598005	0.211512	Fbln1
902	ENSMUSG00000006373	-0.109053	0.0485493	0.184585	Pgrmc1
903	ENSMUSG00000006378	-0.2697	0.0392522	0.160756	Gcat
904	ENSMUSG00000006386	0.208527	0.0161131	0.0887006	Tek
905	ENSMUSG00000006390	0.145523	0.120233	0.325552	Elovl1
906	ENSMUSG00000006392	-0.0470616	0.487795	0.71802	Med8
907	ENSMUSG00000006395	0.187227	0.00432922	0.0351385	Hyi
908	ENSMUSG00000006398	-0.343255	0.406732	0.654983	Cdc20
909	ENSMUSG00000006403	-0.149757	0.345739	0.598047	Adamts4
910	ENSMUSG00000006411	-0.75003	0.00214611	0.021246	Nectin4
911	ENSMUSG00000006412	-0.163	0.0149936	0.0841189	Pfdn2
912	ENSMUSG00000006418	0.0539414	0.495311	0.723005	Rnf114
913	ENSMUSG00000006423	-0.0257609	0.634884	0.81703	C330007P06Rik
914	ENSMUSG00000006435	-0.244882	0.660554	0.833312	Neurl1a
915	ENSMUSG00000006442	-0.0517117	0.438103	0.681297	Srm
916	ENSMUSG00000006445	-0.000361947	0.998352	0.999411	Epha2
917	ENSMUSG00000006456	0.434918	1.0665e-05	0.000409902	Rbm14
918	ENSMUSG00000006457	0.7224	0.571957	0.777499	Actn3
919	ENSMUSG00000006462	0.585789	0.00468372	0.0372505	A530013C23Rik
920	ENSMUSG00000006463	0.319078	0.000161228	0.00319597	Zdhhc24
921	ENSMUSG00000006464	0.0675635	0.563138	0.771333	Bbs1
922	ENSMUSG00000006469	-0.301814	0.920555	NA	Slc34a3
923	ENSMUSG00000006471	-0.0259661	0.82575	0.927504	Ndor1
924	ENSMUSG00000006476	0.0576363	0.413918	0.660437	Nsmf
925	ENSMUSG00000006494	-0.273585	0.000435609	0.00678288	Pdk1
926	ENSMUSG00000006498	0.198499	0.00568804	0.0426992	Ptbp1
927	ENSMUSG00000006517	-0.985581	4.99493e-08	5.93384e-06	Mvd
928	ENSMUSG00000006519	0.167246	0.227129	0.472166	Cyba
929	ENSMUSG00000006522	-1.05989	0.190272	0.427445	Itih3
930	ENSMUSG00000006526	-0.104976	0.220578	0.464679	Stimate
931	ENSMUSG00000006527	-0.00557511	0.94272	0.979726	Sfmbt1
932	ENSMUSG00000006529	-1.18316	0.180058	0.414702	Itih1
933	ENSMUSG00000006538	-0.0322648	0.970364	NA	Ihh
934	ENSMUSG00000006542	-0.410381	0.280332	0.535916	Prkag3
935	ENSMUSG00000006567	0.181487	0.738804	NA	Atp7b
936	ENSMUSG00000006574	0.969125	0.0140016	0.0803102	Slc4a1
937	ENSMUSG00000006575	-0.121772	0.321559	0.576837	Rundc3a
938	ENSMUSG00000006576	0.353529	0.00640967	0.0467328	Slc4a3
939	ENSMUSG00000006585	-0.329049	0.241092	0.489764	Cdt1
940	ENSMUSG00000006586	0.429092	0.117374	0.320727	Runx1t1
941	ENSMUSG00000006587	0.78421	0.436214	NA	Snai3
942	ENSMUSG00000006589	-0.0849003	0.337635	0.590522	Aprt
943	ENSMUSG00000006599	-0.0496859	0.435144	0.678497	Gtf2h1
944	ENSMUSG00000006611	-0.0998957	0.419725	0.665103	Hfe
945	ENSMUSG00000006638	-0.584173	2.15163e-05	0.000713461	Abhd1
946	ENSMUSG00000006641	-0.0225819	0.784111	0.90517	Slc5a6
947	ENSMUSG00000006642	-0.0780866	0.873246	0.949918	Tcf23
948	ENSMUSG00000006649	2.20143	0.0736273	NA	Nphs1
949	ENSMUSG00000006651	-0.474855	0.189507	0.426176	Aplp1
950	ENSMUSG00000006673	0.0126124	0.79894	0.913228	Qrich1
951	ENSMUSG00000006675	0.260012	0.100474	0.293215	P4htm
952	ENSMUSG00000006676	-0.0207379	0.674639	0.842926	Usp19
953	ENSMUSG00000006678	0.0574145	0.698296	0.857092	Pola1
954	ENSMUSG00000006699	0.00889239	0.82678	0.927848	Cdc42
955	ENSMUSG00000006705	0.0455807	0.679359	0.845863	Pknox1
956	ENSMUSG00000006715	-0.19803	0.275306	0.530792	Gmnn
957	ENSMUSG00000006717	-0.229217	0.0276298	0.126996	Acot13
958	ENSMUSG00000006720	0.283227	0.596	0.791994	Zfp184
959	ENSMUSG00000006724	-0.735317	0.468375	NA	Cyp27b1
960	ENSMUSG00000006728	0.0788212	0.104468	0.300033	Cdk4
961	ENSMUSG00000006731	-0.0963623	0.689061	0.851126	B4galnt1
962	ENSMUSG00000006732	0.0561919	0.508841	0.733378	Mettl1
963	ENSMUSG00000006736	-0.0864274	0.123883	0.330588	Tspan31
964	ENSMUSG00000006740	-0.0406715	0.457275	0.696775	Kif5b
965	ENSMUSG00000006763	0.191556	0.0511036	0.191191	Saal1
966	ENSMUSG00000006764	1.06572	0.000336708	0.00556961	Tph2
967	ENSMUSG00000006777	-0.356934	0.657497	NA	Krt23
968	ENSMUSG00000006782	0.111051	0.290636	0.547679	Cnp
969	ENSMUSG00000006784	-1.00689	1.40651e-05	0.000506223	Odad4
970	ENSMUSG00000006800	0.428454	0.000173687	0.00337597	Sulf2
971	ENSMUSG00000006818	-0.35775	0.000144933	0.00294513	Sod2
972	ENSMUSG00000006850	0.102565	0.386911	0.637618	Tmco6
973	ENSMUSG00000006906	0.154171	0.0385647	0.158822	Stambp
974	ENSMUSG00000006920	0.318436	8.20325e-06	0.000337383	Ezh1
975	ENSMUSG00000006930	-0.980721	0.0468436	0.18083	Hap1
976	ENSMUSG00000006931	0.101328	0.319674	0.575339	P3h4
977	ENSMUSG00000006932	0.0490157	0.195432	0.434327	Ctnnb1
978	ENSMUSG00000006941	-0.0556921	0.314046	0.570158	Eif1b
979	ENSMUSG00000006958	0.415962	0.00702444	0.0497628	Chrd
980	ENSMUSG00000006998	-0.122791	0.0563966	0.204097	Psmd2
981	ENSMUSG00000007021	-1.99598	0.0380986	NA	Syngr3
982	ENSMUSG00000007029	-0.00872736	0.919294	0.969781	Vars
983	ENSMUSG00000007030	0.164028	0.775161	NA	Vwa7
984	ENSMUSG00000007033	-0.561444	0.200124	0.439921	Hspa1l
985	ENSMUSG00000007034	0.808532	0.621266	NA	Slc44a4
986	ENSMUSG00000007035	0.107257	0.745725	0.886458	Msh5
987	ENSMUSG00000007036	0.135687	0.0326595	0.142774	Abhd16a
988	ENSMUSG00000007038	-0.0646652	0.483413	0.715101	Neu1
989	ENSMUSG00000007039	0.43306	0.000592428	0.00843602	Ddah2
990	ENSMUSG00000007041	0.0678959	0.516025	0.738334	Clic1
991	ENSMUSG00000007050	-0.174218	0.0517027	0.192911	Lsm2
992	ENSMUSG00000007080	-0.384069	0.213887	0.456357	Pole
993	ENSMUSG00000007097	0.0576238	0.359962	0.612644	Atp1a2
994	ENSMUSG00000007107	0.320422	0.0425684	0.170454	Atp1a4
995	ENSMUSG00000007122	0.181316	0.568827	0.775229	Casq1
996	ENSMUSG00000007207	0.342799	0.101612	0.294887	Stx1a
997	ENSMUSG00000007216	0.360228	0.000794209	0.010516	Zfp775
998	ENSMUSG00000007279	0.478879	0.640597	NA	Scube2
999	ENSMUSG00000007338	-0.043396	0.488182	0.718277	Mrpl49
1000	ENSMUSG00000007379	0.186894	0.369425	0.621611	Dennd2c
1001	ENSMUSG00000007411	-0.116214	0.0238825	0.115195	Mark3
1002	ENSMUSG00000007415	-0.0618229	0.311218	0.567393	Gatad1
1003	ENSMUSG00000007458	-0.0904821	0.0550927	0.200948	M6pr
1004	ENSMUSG00000007476	0.164496	0.0263404	0.123067	Lrrc8a
1005	ENSMUSG00000007480	-1.09506	0.0227631	0.111376	Mc5r
1006	ENSMUSG00000007564	-0.0594074	0.199298	0.439014	Ppp2r1a
1007	ENSMUSG00000007570	0.267349	0.00107661	0.0131013	Fance
1008	ENSMUSG00000007589	0.0368886	0.646296	0.824138	Tinf2
1009	ENSMUSG00000007591	-0.810295	0.13013	0.340112	Tssk4
1010	ENSMUSG00000007594	-0.620938	0.00113666	0.0136368	Hapln4
1011	ENSMUSG00000007603	0.120687	0.21584	0.459083	Dus3l
1012	ENSMUSG00000007610	0.0301187	0.76095	0.894232	Gtpbp3
1013	ENSMUSG00000007613	0.152185	0.0464741	0.180087	Tgfbr1
1014	ENSMUSG00000007617	-0.0195636	0.84913	0.937674	Homer1
1015	ENSMUSG00000007646	-1.24067	0.00709758	0.0501764	Rad51c
1016	ENSMUSG00000007655	0.41905	2.10958e-06	0.000117116	Cav1
1017	ENSMUSG00000007656	-0.0698791	0.118966	0.323307	Arpp19
1018	ENSMUSG00000007659	0.00181365	0.969432	0.988524	Bcl2l1
1019	ENSMUSG00000007670	0.109588	0.112483	0.31346	Khsrp
1020	ENSMUSG00000007682	-2.09546	0.000201601	0.00378087	Dio2
1021	ENSMUSG00000007721	0.100672	0.309548	0.566098	Ccdc124
1022	ENSMUSG00000007739	0.00447071	0.929774	0.974476	Cct4
1023	ENSMUSG00000007777	-0.167803	0.0204996	0.103954	0610009B22Rik
1024	ENSMUSG00000007783	0.221914	0.241344	0.490074	Cpt1c
1025	ENSMUSG00000007805	0.534642	0.00731734	0.0512692	Twist2
1026	ENSMUSG00000007812	0.054296	0.416723	0.662792	Zfp655
1027	ENSMUSG00000007815	0.104039	0.00958816	0.0618389	Rhoa
1028	ENSMUSG00000007817	0.0727083	0.242819	0.491776	Zmiz1
1029	ENSMUSG00000007827	-0.0811818	0.592174	0.789647	Ankrd26
1030	ENSMUSG00000007833	0.0154402	0.890759	0.957432	Aldh16a1
1031	ENSMUSG00000007836	0.197902	0.00103261	0.01273	Hnrnpa0
1032	ENSMUSG00000007837	-0.108387	0.207894	0.448927	Prrg2
1033	ENSMUSG00000007850	0.0519058	0.246	0.495486	Hnrnph1
1034	ENSMUSG00000007867	0.172698	0.0657938	0.224755	Ift43
1035	ENSMUSG00000007872	-0.116715	0.332046	0.585843	Id3
1036	ENSMUSG00000007877	0.610195	0.528703	0.747155	Tcap
1037	ENSMUSG00000007880	0.131346	0.10739	0.304869	Arid1a
1038	ENSMUSG00000007888	0.797224	0.000148313	0.00299945	Crlf1
1039	ENSMUSG00000007891	-0.261797	0.00109322	0.013256	Ctsd
1040	ENSMUSG00000007892	0.248588	0.0323517	0.142065	Rplp1
1041	ENSMUSG00000007908	0.0984069	0.89477	NA	Hmgcll1
1042	ENSMUSG00000007944	0.732443	0.356324	NA	Ttc9b
1043	ENSMUSG00000007946	-0.333251	0.705444	NA	Phox2a
1044	ENSMUSG00000007950	0.0802353	0.690345	0.852171	Abhd8
1045	ENSMUSG00000007987	-0.103633	0.12062	0.326082	Ift22
1046	ENSMUSG00000007989	0.363886	0.0532967	0.196552	Fzd3
1047	ENSMUSG00000008028	0.275133	0.590849	0.788789	1700008O03Rik
1048	ENSMUSG00000008035	-0.274651	0.0636207	0.219807	Mid1ip1
1049	ENSMUSG00000008036	0.0618737	0.417034	0.663225	Ap2s1
1050	ENSMUSG00000008090	0.26232	0.00373429	0.0316392	Fgfrl1
1051	ENSMUSG00000008129	-0.207954	0.544446	0.757631	Brme1
1052	ENSMUSG00000008136	0.13725	0.630703	0.81444	Fhl2
1053	ENSMUSG00000008140	0.0173733	0.826064	0.927608	Emc10
1054	ENSMUSG00000008153	-0.726905	1.1217e-05	0.000423063	Clstn3
1055	ENSMUSG00000008167	0.324551	0.000771189	0.0102914	Fbxw9
1056	ENSMUSG00000008193	-0.70782	0.156878	0.381565	Spib
1057	ENSMUSG00000008200	0.0879004	0.345616	0.598016	Fnbp4
1058	ENSMUSG00000008206	0.0520155	0.516947	0.739155	Cers4
1059	ENSMUSG00000008226	-0.123651	0.0305167	0.136354	Scrn3
1060	ENSMUSG00000008301	-0.000730491	0.992597	0.997609	Phax
1061	ENSMUSG00000008305	0.154548	0.0367475	0.153912	Tle1
1062	ENSMUSG00000008307	-0.254094	0.478772	0.711458	1700109H08Rik
1063	ENSMUSG00000008318	-0.39972	0.206615	0.447216	Relt
1064	ENSMUSG00000008333	-0.0361325	0.648427	0.825748	Snrpb2
1065	ENSMUSG00000008348	-0.00874957	0.961955	0.986117	Ubc
1066	ENSMUSG00000008373	-0.073229	0.203913	0.444086	Prpf31
1067	ENSMUSG00000008384	-0.122671	0.463574	0.700764	Sertad1
1068	ENSMUSG00000008393	-0.177796	0.0099185	0.0634157	Carhsp1
1069	ENSMUSG00000008398	0.140175	0.00206856	0.0206662	Elk3
1070	ENSMUSG00000008429	0.0129663	0.815397	0.922121	Herpud2
1071	ENSMUSG00000008435	-0.134461	0.249799	0.500318	Rdh13
1072	ENSMUSG00000008438	0.545011	0.369565	NA	Adam21
1073	ENSMUSG00000008450	-0.290639	0.00740007	0.0516272	Nutf2
1074	ENSMUSG00000008475	0.0530838	0.240063	0.488465	Arpc5
1075	ENSMUSG00000008496	-0.721074	0.0302982	0.135704	Pou2f2
1076	ENSMUSG00000008540	-0.107087	0.136388	0.350181	Mgst1
1077	ENSMUSG00000008575	0.133606	0.0286027	0.130514	Nfib
1078	ENSMUSG00000008601	0.442997	0.702567	NA	Rab25
1079	ENSMUSG00000008604	-0.0793698	0.206879	0.447574	Ubqln4
1080	ENSMUSG00000008658	1.37984	0.221938	NA	Rbfox1
1081	ENSMUSG00000008668	0.103483	0.0826791	0.258142	Rps18
1082	ENSMUSG00000008682	0.0674014	0.320794	0.576579	Rpl10
1083	ENSMUSG00000008683	0.075271	0.325223	0.580561	Rps15a
1084	ENSMUSG00000008690	-0.0941889	0.0425123	0.170315	Ncaph2
1085	ENSMUSG00000008730	-0.157758	0.000252123	0.00444301	Hipk1
1086	ENSMUSG00000008734	-0.217223	0.0026053	0.0246704	Gprc5b
1087	ENSMUSG00000008763	0.204803	0.00352898	0.0305246	Man1a2
1088	ENSMUSG00000008822	-0.143913	0.11256	0.313548	Acyp1
1089	ENSMUSG00000008845	0.318476	0.18469	0.420794	Cd163
1090	ENSMUSG00000008855	0.212657	0.012165	0.073128	Hdac5
1091	ENSMUSG00000008859	-0.0844486	0.146382	0.365804	Rala
1092	ENSMUSG00000008892	-0.199052	0.000606571	0.00859419	Vdac3
1093	ENSMUSG00000008932	1.02248	0.210493	NA	Slc1a7
1094	ENSMUSG00000008958	0.0273587	0.648398	0.825748	Vps72
1095	ENSMUSG00000008976	-0.0776347	0.128458	0.337601	Gabpa
1096	ENSMUSG00000008999	0.499874	0.108911	0.307337	Bmp7
1097	ENSMUSG00000009013	-0.0971364	0.0687519	0.231042	Dynll1
1098	ENSMUSG00000009030	-0.0396905	0.519434	0.740281	Pdcl
1099	ENSMUSG00000009035	-0.292791	0.00104672	0.0128574	Tmem184b
1100	ENSMUSG00000009073	-0.0794336	0.0547641	0.200244	Nf2
1101	ENSMUSG00000009075	-0.0128026	0.980679	0.993013	Cabp7
1102	ENSMUSG00000009076	0.0411146	0.67981	0.845928	Zmat5
1103	ENSMUSG00000009079	0.104695	0.038707	0.159099	Ewsr1
1104	ENSMUSG00000009090	-0.275099	9.3401e-08	9.77859e-06	Ap1b1
1105	ENSMUSG00000009092	-0.3575	0.465644	0.702435	Derl3
1106	ENSMUSG00000009097	-0.60751	0.371474	0.623208	Tbx1
1107	ENSMUSG00000009108	0.607149	0.345677	NA	Gnat2
1108	ENSMUSG00000009112	-0.180798	0.00160749	0.0174086	Bcl2l13
1109	ENSMUSG00000009115	-1.57899	0.120137	NA	Spatc1l
1110	ENSMUSG00000009145	-0.556515	0.00165064	0.0177251	Dqx1
1111	ENSMUSG00000009185	-0.599991	0.0536303	0.197415	Ccl8
1112	ENSMUSG00000009207	-0.0957855	0.261023	0.51308	Lnpk
1113	ENSMUSG00000009210	0.232314	0.666906	NA	Prr29
1114	ENSMUSG00000009216	-1.77473	0.0285299	NA	Fam163b
1115	ENSMUSG00000009246	0.17778	0.813686	NA	Trpm5
1116	ENSMUSG00000009248	-0.214367	0.874101	NA	Ascl2
1117	ENSMUSG00000009281	0.47886	0.00193924	0.0197742	Rarres2
1118	ENSMUSG00000009291	0.135141	0.00436142	0.0352734	Pttg1ip
1119	ENSMUSG00000009292	0.565719	0.082481	0.257792	Trpm2
1120	ENSMUSG00000009293	0.0518457	0.384598	0.635047	Ube2g2
1121	ENSMUSG00000009350	-0.28426	0.819141	NA	Mpo
1122	ENSMUSG00000009376	-0.0691297	0.271249	0.525905	Met
1123	ENSMUSG00000009378	0.365038	0.151126	0.373249	Slc16a12
1124	ENSMUSG00000009394	0.176989	0.256499	0.508174	Syn2
1125	ENSMUSG00000009406	0.120674	0.0900969	0.273364	Elk1
1126	ENSMUSG00000009418	0.20502	0.178693	0.413301	Nav1
1127	ENSMUSG00000009470	0.0757781	0.101805	0.295232	Tnpo1
1128	ENSMUSG00000009471	-2.11258	0.252803	NA	Myod1
1129	ENSMUSG00000009535	-0.128981	0.176184	0.40989	Rnmt
1130	ENSMUSG00000009545	-0.155461	0.331703	0.585573	Kcnq1
1131	ENSMUSG00000009549	-0.0379745	0.535706	0.751562	Srp14
1132	ENSMUSG00000009551	-0.103791	0.803313	0.916334	6330409D20Rik
1133	ENSMUSG00000009555	-0.000429554	0.991622	0.997257	Cdk9
1134	ENSMUSG00000009563	0.136132	0.0887488	0.270676	Tor2a
1135	ENSMUSG00000009566	0.122332	0.151433	0.373645	Fpgs
1136	ENSMUSG00000009569	0.0384921	0.496112	0.723554	Mrtfb
1137	ENSMUSG00000009575	0.0722618	0.0901757	0.273554	Cbx5
1138	ENSMUSG00000009585	0.0116377	0.908014	0.964369	Apobec3
1139	ENSMUSG00000009588	0.0646585	0.904145	0.962396	St6galnac1
1140	ENSMUSG00000009614	0.213136	0.0234444	0.113611	Sardh
1141	ENSMUSG00000009621	-0.0156161	0.820111	0.924189	Vav2
1142	ENSMUSG00000009628	-1.2341	0.0692644	NA	Tex15
1143	ENSMUSG00000009630	0.0325843	0.591923	0.789478	Ppp2cb
1144	ENSMUSG00000009633	-0.422474	0.00477787	0.0376347	G0s2
1145	ENSMUSG00000009640	0.0318946	0.641357	0.821754	Dmap1
1146	ENSMUSG00000009646	-0.891502	0.374699	0.626676	Pla2g12b
1147	ENSMUSG00000009647	0.196337	0.0104934	0.0659253	Mcu
1148	ENSMUSG00000009654	0.391063	0.612535	0.80316	Oit3
1149	ENSMUSG00000009670	-1.0167	0.149058	0.369825	Tex11
1150	ENSMUSG00000009681	-0.0700431	0.220921	0.464884	Bcr
1151	ENSMUSG00000009687	-0.0806855	0.617796	0.806654	Fxyd5
1152	ENSMUSG00000009731	-0.161889	0.441593	0.683966	Kcnd1
1153	ENSMUSG00000009733	0.120964	0.0331519	0.144195	Tfcp2
1154	ENSMUSG00000009739	-0.00776482	0.879501	0.952537	Pou6f1
1155	ENSMUSG00000009741	-0.0217473	0.66738	0.837949	Ubp1
1156	ENSMUSG00000009772	-0.315415	0.198637	0.438125	Nuak2
1157	ENSMUSG00000009828	-0.106808	0.18005	0.414702	Cilk1
1158	ENSMUSG00000009863	-0.367195	0.000963731	0.0121355	Sdhb
1159	ENSMUSG00000009876	0.13622	0.216139	0.459219	Cox4i2
1160	ENSMUSG00000009894	-0.250196	0.000633599	0.00884435	Snap47
1161	ENSMUSG00000009905	0.148142	0.0163153	0.0895085	Kdsr
1162	ENSMUSG00000009907	0.00457182	0.914	0.966633	Vps4b
1163	ENSMUSG00000009927	0.00373728	0.945741	0.981025	Rps25
1164	ENSMUSG00000009941	-0.267668	0.773199	NA	Nxf2
1165	ENSMUSG00000009995	0.0116256	0.847813	0.937456	Taz
1166	ENSMUSG00000010021	0.107796	0.686554	0.849922	Kif19a
1167	ENSMUSG00000010025	-0.0609847	0.253545	0.504772	Aldh3a2
1168	ENSMUSG00000010044	0.881435	0.142196	NA	Zmynd10
1169	ENSMUSG00000010045	0.0316158	0.644978	0.823703	Tmem115
1170	ENSMUSG00000010047	0.0764059	0.346368	0.598424	Hyal2
1171	ENSMUSG00000010048	-0.0120879	0.880503	0.95292	Ifrd2
1172	ENSMUSG00000010051	-0.390145	2.20794e-05	0.0007241	Hyal1
1173	ENSMUSG00000010054	0.02101	0.733425	0.879406	Tusc2
1174	ENSMUSG00000010057	-0.140964	0.0823394	0.257707	Nprl2
1175	ENSMUSG00000010064	-1.10725	0.149108	0.369895	Slc38a3
1176	ENSMUSG00000010066	-0.370321	0.696676	NA	Cacna2d2
1177	ENSMUSG00000010067	0.229297	0.0142178	0.0810511	Rassf1
1178	ENSMUSG00000010080	0.419032	0.649577	NA	Epn3
1179	ENSMUSG00000010095	0.172736	0.08265	0.258142	Slc3a2
1180	ENSMUSG00000010097	0.0937862	0.0424477	0.170199	Nxf1
1181	ENSMUSG00000010110	0.0263316	0.571844	0.777492	Stx5a
1182	ENSMUSG00000010122	-0.653248	0.255228	0.506711	Slc47a1
1183	ENSMUSG00000010142	-0.286741	0.411138	0.657997	Tnfrsf13b
1184	ENSMUSG00000010154	0.593032	0.0984421	0.289649	Spire2
1185	ENSMUSG00000010175	-0.935164	0.167699	0.397776	Prox1
1186	ENSMUSG00000010277	-0.168754	0.00184629	0.0190205	2610507B11Rik
1187	ENSMUSG00000010290	0.015457	0.776939	0.90142	AI597479
1188	ENSMUSG00000010307	-0.0358082	0.78923	0.907809	Tmem86a
1189	ENSMUSG00000010311	-0.149432	0.701028	0.859116	Optc
1190	ENSMUSG00000010342	0.438638	0.422063	NA	Tex14
1191	ENSMUSG00000010358	-0.152768	0.13999	0.355319	Ifi35
1192	ENSMUSG00000010362	-0.0226443	0.749826	0.888969	Rdm1
1193	ENSMUSG00000010376	-0.0273224	0.612152	0.802967	Nedd8
1194	ENSMUSG00000010392	-0.167374	0.00080651	0.0106209	Gosr1
1195	ENSMUSG00000010406	0.140811	0.204008	0.444086	Mrpl52
1196	ENSMUSG00000010453	0.166221	0.00450065	0.0361229	Kansl3
1197	ENSMUSG00000010461	0.596203	0.275664	0.531098	Eya4
1198	ENSMUSG00000010476	-0.136789	0.0947866	0.282497	Ebf3
1199	ENSMUSG00000010492	-0.267558	0.532675	NA	Uckl1os
1200	ENSMUSG00000010517	0.0892776	0.115524	0.317458	Faf1
1201	ENSMUSG00000010529	-1.18341	0.103891	NA	Gm266
1202	ENSMUSG00000010538	-0.146544	0.323698	0.579084	Tsacc
1203	ENSMUSG00000010554	-0.111191	0.112931	0.314092	Mettl16
1204	ENSMUSG00000010592	0.0942145	0.900548	NA	Dazl
1205	ENSMUSG00000010601	-2.21601	0.0114792	0.070025	Apol7a
1206	ENSMUSG00000010607	0.0475798	0.73017	0.877547	Pigyl
1207	ENSMUSG00000010608	-0.106655	0.129793	0.33966	Rbm25
1208	ENSMUSG00000010609	0.16217	0.0172128	0.0923309	Psen2
1209	ENSMUSG00000010651	-1.15132	4.24466e-15	9.01354e-12	Acaa1b
1210	ENSMUSG00000010660	0.260364	0.000233858	0.00422186	Plcd1
1211	ENSMUSG00000010663	0.265105	0.0321853	0.141539	Fads1
1212	ENSMUSG00000010721	0.16502	0.0382182	0.157892	Lmbr1
1213	ENSMUSG00000010751	-0.231828	0.0502765	0.189295	Tnfrsf22
1214	ENSMUSG00000010755	-0.100587	0.0883029	0.269576	Cars
1215	ENSMUSG00000010797	0.556478	0.0341374	0.14704	Wnt2
1216	ENSMUSG00000010830	0.254243	0.109068	0.307477	Kdelr3
1217	ENSMUSG00000010911	-0.174072	0.00893774	0.0584878	Apip
1218	ENSMUSG00000010914	-0.565176	3.63386e-08	4.60686e-06	Pdhx
1219	ENSMUSG00000010936	-0.218891	0.0128913	0.0761992	Vac14
1220	ENSMUSG00000011008	-0.591099	0.0973736	0.287384	Mcoln2
1221	ENSMUSG00000011096	0.0797471	0.430095	0.674295	Akt1s1
1222	ENSMUSG00000011114	0.0282247	0.56538	0.773012	Tbrg1
1223	ENSMUSG00000011148	-0.483593	0.00146014	0.0161906	Adssl1
1224	ENSMUSG00000011158	0.110335	0.0400831	0.16345	Brf1
1225	ENSMUSG00000011171	-0.0556772	0.893016	0.958198	Vipr2
1226	ENSMUSG00000011179	-0.151061	0.182656	0.418357	Odc1
1227	ENSMUSG00000011254	-0.241235	0.00766793	0.0525639	Thg1l
1228	ENSMUSG00000011256	0.0756558	0.488559	0.718404	Adam19
1229	ENSMUSG00000011257	-0.0726818	0.329936	0.584554	Pabpc4
1230	ENSMUSG00000011263	0.385907	0.00921198	0.0598768	Exoc3l2
1231	ENSMUSG00000011267	-0.804387	0.136399	0.350181	Zfp296
1232	ENSMUSG00000011305	-0.295154	0.0377439	0.156541	Plin5
1233	ENSMUSG00000011306	0.0423621	0.490123	0.719496	Sugp1
1234	ENSMUSG00000011382	-0.154044	0.0116632	0.0708381	Dhdh
1235	ENSMUSG00000011427	-0.146186	0.175122	0.408762	Zfp790
1236	ENSMUSG00000011463	0.288959	0.627459	NA	Cpb1
1237	ENSMUSG00000011486	-1.43899	0.236541	NA	Slc25a41
1238	ENSMUSG00000011589	0.299037	0.672829	NA	Fsd1
1239	ENSMUSG00000011658	0.127914	0.261977	0.514207	Fuz
1240	ENSMUSG00000011751	-1.40845	0.0807323	NA	Sptbn4
1241	ENSMUSG00000011752	-0.476367	5.00957e-06	0.000230007	Pgam1
1242	ENSMUSG00000011831	0.116129	0.108035	0.305831	Evi5
1243	ENSMUSG00000011832	0.00114057	0.986635	0.99531	Evi5l
1244	ENSMUSG00000011837	0.0273132	0.710753	0.864534	Snapc2
1245	ENSMUSG00000011877	0.096986	0.170566	0.40233	Git1
1246	ENSMUSG00000011884	0.175679	0.0307406	0.136922	Gltp
1247	ENSMUSG00000011958	0.0142894	0.760295	0.894139	Bnip2
1248	ENSMUSG00000011960	0.0319656	0.697166	0.856545	Ccnt1
1249	ENSMUSG00000012017	0.232372	0.133513	0.345643	Scarf2
1250	ENSMUSG00000012076	-0.00368207	0.953568	0.983601	Brms1l
1251	ENSMUSG00000012114	0.0858513	0.0673333	0.22805	Med15
1252	ENSMUSG00000012117	0.0245877	0.567574	0.773957	Dhdds
1253	ENSMUSG00000012123	-1.10883	0.0257292	0.121211	Crybg2
1254	ENSMUSG00000012126	-0.756824	0.0487972	0.185285	Ubxn11
1255	ENSMUSG00000012187	-0.271424	0.0167132	0.0908204	Mogat1
1256	ENSMUSG00000012296	0.0193223	0.828552	0.92852	Tjap1
1257	ENSMUSG00000012350	-1.8315	0.101981	NA	Ehf
1258	ENSMUSG00000012396	0.0245748	0.974321	NA	Nanog
1259	ENSMUSG00000012405	-0.02646	0.718343	0.869226	Rpl15
1260	ENSMUSG00000012422	-0.149551	0.00797387	0.0541407	Tmem167
1261	ENSMUSG00000012428	0.305827	0.00890455	0.058338	Steap4
1262	ENSMUSG00000012429	0.216677	0.069156	0.231901	Mplkip
1263	ENSMUSG00000012443	-0.522908	0.150523	0.372267	Kif11
1264	ENSMUSG00000012483	0.00795561	0.947642	0.981296	Rpa3
1265	ENSMUSG00000012519	-0.0744412	0.5102	0.734267	Mlkl
1266	ENSMUSG00000012535	-0.070666	0.282048	0.537698	Tnpo3
1267	ENSMUSG00000012609	-0.242915	0.00176771	0.0184799	Ttll5
1268	ENSMUSG00000012640	0.0559221	0.384822	0.63525	Zfp715
1269	ENSMUSG00000012705	0.389078	0.0132573	0.0776603	Retn
1270	ENSMUSG00000012819	0.162695	0.178567	0.413226	Cdh23
1271	ENSMUSG00000012848	0.0943871	0.188021	0.424748	Rps5
1272	ENSMUSG00000012889	-0.375651	0.499218	0.726188	Podnl1
1273	ENSMUSG00000013033	0.205289	0.0790196	0.251841	Adgrl1
1274	ENSMUSG00000013076	-0.0170437	0.839671	0.934314	Amotl1
1275	ENSMUSG00000013089	0.164336	0.188729	0.425327	Etv5
1276	ENSMUSG00000013091	-0.445405	0.555257	NA	Tmem190
1277	ENSMUSG00000013150	0.124009	0.302936	0.559985	Gfod2
1278	ENSMUSG00000013155	0.52443	0.00439096	0.0354505	Enkd1
1279	ENSMUSG00000013158	0.714006	0.344995	NA	4933405L10Rik
1280	ENSMUSG00000013160	-0.0415498	0.473673	0.708278	Atp6v0d1
1281	ENSMUSG00000013236	0.0678585	0.387763	0.638182	Ptprs
1282	ENSMUSG00000013275	-0.317777	1.2754e-05	0.000468972	Slc41a1
1283	ENSMUSG00000013367	0.147713	0.526138	0.745208	Iglon5
1284	ENSMUSG00000013415	-0.486916	0.395469	NA	Igf2bp1
1285	ENSMUSG00000013418	-0.202376	0.677784	NA	B4galnt2
1286	ENSMUSG00000013419	0.394642	0.00078148	0.0103988	Zfp651
1287	ENSMUSG00000013465	0.0680754	0.0806181	0.254609	Nelfb
1288	ENSMUSG00000013483	0.114895	0.67069	0.840082	Card14
1289	ENSMUSG00000013495	0.196549	0.00141672	0.0158441	Tmem175
1290	ENSMUSG00000013523	0.0121346	0.96366	0.986467	Bcas1
1291	ENSMUSG00000013539	-0.0999937	0.136394	0.350181	Tango2
1292	ENSMUSG00000013584	0.224668	0.382229	0.633	Aldh1a2
1293	ENSMUSG00000013593	-0.182308	0.0477792	0.182693	Ndufs2
1294	ENSMUSG00000013622	-0.00164995	0.980722	0.993013	Atraid
1295	ENSMUSG00000013629	-0.0755066	0.471079	0.706265	Cad
1296	ENSMUSG00000013646	0.0261987	0.657738	0.831621	Sh3bp5l
1297	ENSMUSG00000013662	-0.00690993	0.888529	0.956366	Atad1
1298	ENSMUSG00000013663	-0.00884207	0.899265	0.960578	Pten
1299	ENSMUSG00000013698	0.197157	0.0219464	0.10887	Pea15a
1300	ENSMUSG00000013701	-0.215759	0.0196749	0.101009	Timm23
1301	ENSMUSG00000013707	-0.115537	0.649066	0.826314	Tnfaip8l2
1302	ENSMUSG00000013736	-0.0747576	0.144968	0.363393	Trnt1
1303	ENSMUSG00000013787	0.190849	0.000105974	0.00237192	Ehmt2
1304	ENSMUSG00000013822	-0.0517422	0.3578	0.610393	Elof1
1305	ENSMUSG00000013833	0.205348	0.0202357	0.103016	Med16
1306	ENSMUSG00000013846	0.00450734	0.958075	0.985095	St3gal1
1307	ENSMUSG00000013858	0.0398695	0.555558	0.765311	Tmem259
1308	ENSMUSG00000013878	0.125665	0.101535	0.294887	Rnf170
1309	ENSMUSG00000013921	0.00193449	0.989812	0.99644	Clip3
1310	ENSMUSG00000013928	0.264774	0.497238	0.724823	1700020L13Rik
1311	ENSMUSG00000013936	0.629403	0.738868	NA	Myl2
1312	ENSMUSG00000013973	-0.0159698	0.876352	0.951374	Dedd
1313	ENSMUSG00000013974	-0.05323	0.882163	0.953597	Mcemp1
1314	ENSMUSG00000013997	-0.203432	0.00488933	0.0382588	Nit1
1315	ENSMUSG00000014030	-0.498919	0.398792	0.647985	Pax5
1316	ENSMUSG00000014039	0.120824	0.487506	0.717905	Prdm15
1317	ENSMUSG00000014074	-0.032297	0.629597	0.813724	Rnf168
1318	ENSMUSG00000014075	-0.119934	0.394906	0.644072	Dynlt2b
1319	ENSMUSG00000014077	0.08602	0.125823	0.333512	Chp1
1320	ENSMUSG00000014158	0.492448	0.00569572	0.0427032	Trpv4
1321	ENSMUSG00000014164	0.441842	0.0159204	0.0878673	Klhl3
1322	ENSMUSG00000014177	-0.00298521	0.960721	0.985849	Tvp23b
1323	ENSMUSG00000014195	-0.0132646	0.814474	0.921804	Dnajc7
1324	ENSMUSG00000014198	0.303165	0.718694	NA	Zfp385c
1325	ENSMUSG00000014226	-0.400257	2.70224e-06	0.000140815	Cacybp
1326	ENSMUSG00000014232	-0.123497	0.176949	0.410995	Cluap1
1327	ENSMUSG00000014243	-0.25504	0.0223984	0.110451	Zswim7
1328	ENSMUSG00000014245	0.0638081	0.514013	0.73651	Pigl
1329	ENSMUSG00000014294	-0.0888052	0.335633	0.588955	Ndufa2
1330	ENSMUSG00000014301	-0.224463	0.031507	0.139204	Pam16
1331	ENSMUSG00000014303	0.142962	0.363178	0.615551	Glis2
1332	ENSMUSG00000014313	-0.275612	0.00402313	0.033339	Cox6c
1333	ENSMUSG00000014329	0.221056	0.231782	0.478471	Bicc1
1334	ENSMUSG00000014349	0.061621	0.279472	0.535009	Ube2z
1335	ENSMUSG00000014353	0.152148	0.0261308	0.122417	Tmem87b
1336	ENSMUSG00000014355	0.0661696	0.0524169	0.194564	Anapc1
1337	ENSMUSG00000014361	0.17233	0.231112	0.477628	Mertk
1338	ENSMUSG00000014402	-0.0798658	0.197704	0.437432	Tsg101
1339	ENSMUSG00000014418	0.00183527	0.972822	0.989836	Hps5
1340	ENSMUSG00000014426	-0.150283	0.0205548	0.10411	Map3k4
1341	ENSMUSG00000014444	-0.0282577	0.58528	0.784795	Piezo1
1342	ENSMUSG00000014453	0.0192275	0.971091	0.9892	Blk
1343	ENSMUSG00000014470	-0.047194	0.586315	0.785391	Rnf166
1344	ENSMUSG00000014496	0.0732767	0.328379	0.583348	Ankrd28
1345	ENSMUSG00000014498	-0.0727527	0.301868	0.559169	Ankrd52
1346	ENSMUSG00000014503	0.0176969	0.882141	0.953597	Pkd2l2
1347	ENSMUSG00000014504	-0.127571	0.0422717	0.169764	Srp19
1348	ENSMUSG00000014542	-1.19308	0.219599	0.463191	Clec4f
1349	ENSMUSG00000014543	-0.249065	0.716611	NA	Klra17
1350	ENSMUSG00000014547	-0.0116281	0.85701	0.942262	Wdfy2
1351	ENSMUSG00000014550	0.00545435	0.931223	0.975376	Rbsn
1352	ENSMUSG00000014551	-0.0136782	0.845231	0.93634	Mrps25
1353	ENSMUSG00000014554	0.101881	0.146134	0.365507	Dguok
1354	ENSMUSG00000014592	-0.0467656	0.538559	0.753178	Camta1
1355	ENSMUSG00000014599	0.203172	0.204509	0.444556	Csf1
1356	ENSMUSG00000014601	-0.0977776	0.125791	0.333512	Strip1
1357	ENSMUSG00000014602	0.283319	0.348943	0.601105	Kif1a
1358	ENSMUSG00000014606	-0.201877	0.00491835	0.0383799	Slc25a11
1359	ENSMUSG00000014609	0.937912	0.310295	NA	Chrne
1360	ENSMUSG00000014633	-0.315015	0.000918334	0.0117475	Cmc2
1361	ENSMUSG00000014668	0.0146664	0.81829	0.9238	Chfr
1362	ENSMUSG00000014686	0.017141	0.964125	0.986513	Ceacam16
1363	ENSMUSG00000014704	0.0228374	0.924505	0.971767	Hoxa2
1364	ENSMUSG00000014747	0.490758	0.663052	NA	Ankrd53
1365	ENSMUSG00000014748	0.0935869	0.0485171	0.18451	Tex261
1366	ENSMUSG00000014763	-0.138139	0.0100463	0.0640639	Fam120b
1367	ENSMUSG00000014767	-0.0561655	0.366984	0.619726	Tbp
1368	ENSMUSG00000014769	-0.109552	0.0571368	0.205611	Psmb1
1369	ENSMUSG00000014773	0.200333	0.160159	0.386179	Dll1
1370	ENSMUSG00000014776	-0.1717	0.203734	0.443951	Nol3
1371	ENSMUSG00000014778	0.163964	0.00857004	0.0569984	Fhod1
1372	ENSMUSG00000014782	-0.13438	0.827077	NA	Plekhg4
1373	ENSMUSG00000014786	-0.135174	0.336079	0.589014	Slc9a5
1374	ENSMUSG00000014791	-0.0337692	0.697607	0.85677	Elmo3
1375	ENSMUSG00000014813	-0.108528	0.662536	0.834272	Stc1
1376	ENSMUSG00000014837	0.0584939	0.756198	0.892538	4931428F04Rik
1377	ENSMUSG00000014846	0.114916	0.410001	0.657146	Tppp3
1378	ENSMUSG00000014850	0.285152	0.00259177	0.0245972	Msh3
1379	ENSMUSG00000014852	-1.70167	0.135209	NA	Adamts13
1380	ENSMUSG00000014856	-0.0971896	0.155924	0.380525	Tmem208
1381	ENSMUSG00000014859	-0.0134615	0.830217	0.929466	E2f4
1382	ENSMUSG00000014867	0.0225218	0.591159	0.788954	Surf4
1383	ENSMUSG00000014873	-0.10993	0.0944182	0.281894	Surf2
1384	ENSMUSG00000014905	-0.264812	0.000393554	0.00628355	Dnajb9
1385	ENSMUSG00000014907	0.166196	0.0736699	0.241707	Naf1
1386	ENSMUSG00000014932	0.0829691	0.351558	0.604317	Yes1
1387	ENSMUSG00000014956	-0.178939	0.00925379	0.0600931	Ppp1cb
1388	ENSMUSG00000014959	-0.0172412	0.72823	0.876207	Gorasp2
1389	ENSMUSG00000014980	0.0222999	0.844572	0.93634	Tsen15
1390	ENSMUSG00000015002	0.0230957	0.67091	0.840146	Efr3a
1391	ENSMUSG00000015013	-0.100979	0.168343	0.398803	Trappc2l
1392	ENSMUSG00000015016	-0.493362	2.22428e-06	0.000120722	Acsf3
1393	ENSMUSG00000015023	-0.00219046	0.973969	0.990469	Ddx19a
1394	ENSMUSG00000015027	0.0540606	0.631382	0.815101	Galns
1395	ENSMUSG00000015053	-0.0339258	0.799863	0.913791	Gata2
1396	ENSMUSG00000015083	-0.63377	0.00734058	0.0513599	C8g
1397	ENSMUSG00000015085	0.126135	0.294281	0.551597	Entpd2
1398	ENSMUSG00000015087	-0.207378	9.76031e-05	0.00222561	Rabl6
1399	ENSMUSG00000015090	0.131147	0.860319	0.943579	Ptgds
1400	ENSMUSG00000015092	-0.071253	0.437186	0.680736	Edf1
1401	ENSMUSG00000015093	-0.906396	0.000927053	0.0118323	Clic3
1402	ENSMUSG00000015094	0.415841	8.79361e-06	0.000354836	Npdc1
1403	ENSMUSG00000015095	-0.195609	0.00077041	0.0102891	Fbxw5
1404	ENSMUSG00000015112	-0.243163	0.589562	0.787492	Slc25a13
1405	ENSMUSG00000015120	0.0859535	0.343521	0.595909	Ube2i
1406	ENSMUSG00000015126	0.0117523	0.889749	0.956892	Tsr3
1407	ENSMUSG00000015127	0.421795	0.00179987	0.0187011	Unkl
1408	ENSMUSG00000015133	-0.122104	0.168431	0.398899	Lrrk1
1409	ENSMUSG00000015134	0.543243	0.0588359	0.209496	Aldh1a3
1410	ENSMUSG00000015143	-0.0242427	0.858012	0.942401	Actn1
1411	ENSMUSG00000015149	0.0713755	0.194278	0.432839	Sirt2
1412	ENSMUSG00000015165	0.173843	1.65716e-06	9.70755e-05	Hnrnpl
1413	ENSMUSG00000015176	-0.256772	0.000276124	0.00478653	Nolc1
1414	ENSMUSG00000015189	-0.0244677	0.637548	0.818953	Casd1
1415	ENSMUSG00000015202	0.322874	0.00477093	0.0376095	Cnksr3
1416	ENSMUSG00000015214	-0.0770731	0.199205	0.438922	Mtmr1
1417	ENSMUSG00000015217	0.287861	0.00842419	0.0562903	Hmgb3
1418	ENSMUSG00000015222	-0.218555	0.421225	0.666832	Map2
1419	ENSMUSG00000015224	-0.12486	0.317078	0.572668	Cyp2j9
1420	ENSMUSG00000015243	-0.163972	0.0306422	0.136663	Abca1
1421	ENSMUSG00000015247	0.223105	0.0100816	0.0642126	Nipsnap3b
1422	ENSMUSG00000015289	0.0277784	0.660231	0.833255	Lage3
1423	ENSMUSG00000015290	-0.132462	0.0332493	0.144423	Ubl4a
1424	ENSMUSG00000015291	0.0363331	0.375139	0.627001	Gdi1
1425	ENSMUSG00000015305	0.208006	0.0278146	0.127707	Sash1
1426	ENSMUSG00000015312	0.608851	0.123647	0.330502	Gadd45b
1427	ENSMUSG00000015314	0.39556	0.481107	0.71318	Slamf6
1428	ENSMUSG00000015316	0.761736	0.349	NA	Slamf1
1429	ENSMUSG00000015335	0.310642	0.00324328	0.0287863	Zdhhc12
1430	ENSMUSG00000015337	0.0915464	0.597064	0.7928	Endog
1431	ENSMUSG00000015340	0.0884965	0.566165	0.773525	Cybb
1432	ENSMUSG00000015341	-0.0105472	0.861041	0.943944	Golga7
1433	ENSMUSG00000015342	0.0293126	0.913179	0.966415	Xk
1434	ENSMUSG00000015354	0.467635	0.0524483	0.194586	Pcolce2
1435	ENSMUSG00000015355	-0.203127	0.434513	0.678103	Cd48
1436	ENSMUSG00000015357	-0.239332	0.000390604	0.00625326	Clpx
1437	ENSMUSG00000015363	0.0734553	0.324444	0.57998	Trabd
1438	ENSMUSG00000015377	-0.00552216	0.957544	0.98485	Dennd6b
1439	ENSMUSG00000015396	-0.277085	0.284648	0.540532	Cd83
1440	ENSMUSG00000015401	1.2497	0.640904	NA	Cltrn
1441	ENSMUSG00000015405	0.622543	0.147043	0.366701	Ace2
1442	ENSMUSG00000015437	-0.102987	0.790674	0.908548	Gzmb
1443	ENSMUSG00000015451	-0.58521	0.0441937	0.174393	C4a
1444	ENSMUSG00000015452	-0.339521	0.324124	0.579663	Ager
1445	ENSMUSG00000015461	0.133216	0.0988563	0.290247	Atf6b
1446	ENSMUSG00000015467	0.0171775	0.922265	0.970916	Egfl8
1447	ENSMUSG00000015468	0.102615	0.307764	0.564381	Notch4
1448	ENSMUSG00000015474	-0.00966182	0.883239	0.953607	Ppt2
1449	ENSMUSG00000015476	0.328448	0.0916259	0.276817	Prrt1
1450	ENSMUSG00000015478	-0.141371	0.072294	0.23875	Rnf5
1451	ENSMUSG00000015488	-0.00458079	0.934683	0.976832	Cacfd1
1452	ENSMUSG00000015501	0.0562773	0.561053	0.769324	Hivep2
1453	ENSMUSG00000015522	0.0863128	0.0437682	0.173399	Arnt
1454	ENSMUSG00000015533	0.0599618	0.8452	0.93634	Itga2
1455	ENSMUSG00000015536	-0.0669963	0.316715	0.572368	Mocs2
1456	ENSMUSG00000015542	-0.0968438	0.133459	0.345643	Nat9
1457	ENSMUSG00000015568	0.320456	0.000584186	0.00834664	Lpl
1458	ENSMUSG00000015575	-0.181465	0.00157895	0.0171504	Atp6v0e
1459	ENSMUSG00000015597	0.00590407	0.939422	0.978293	Zfp318
1460	ENSMUSG00000015599	-1.16725	0.0134393	0.0783482	Ttbk1
1461	ENSMUSG00000015605	-0.0481245	0.629179	0.813493	Srf
1462	ENSMUSG00000015619	-0.173162	0.719107	0.869666	Gata3
1463	ENSMUSG00000015647	0.18019	0.0252584	0.119791	Lama5
1464	ENSMUSG00000015652	0.978752	0.21162	NA	Steap1
1465	ENSMUSG00000015653	0.526397	0.0601335	0.212292	Steap2
1466	ENSMUSG00000015656	-0.612553	0.000123842	0.00265553	Hspa8
1467	ENSMUSG00000015659	0.0347178	0.765895	0.896014	Serac1
1468	ENSMUSG00000015668	-0.0930904	0.12889	0.338249	Pdzd11
1469	ENSMUSG00000015671	-0.224973	0.000453501	0.00699735	Psma2
1470	ENSMUSG00000015672	-0.0598322	0.374648	0.626676	Mrpl32
1471	ENSMUSG00000015697	0.0171024	0.815141	0.922007	Setdb1
1472	ENSMUSG00000015702	0.0219867	0.8677	0.947826	Anxa9
1473	ENSMUSG00000015709	0.153009	0.701698	0.859441	Arnt2
1474	ENSMUSG00000015711	0.0432456	0.551757	0.762304	Prune1
1475	ENSMUSG00000015714	-0.0363194	0.453532	0.694234	Cers2
1476	ENSMUSG00000015733	-0.0163962	0.653726	0.829016	Capza2
1477	ENSMUSG00000015745	0.0431207	0.654127	0.829277	Plekho1
1478	ENSMUSG00000015747	-0.0761308	0.304234	0.56086	Vps45
1479	ENSMUSG00000015748	0.0801407	0.239694	0.488122	Prpf3
1480	ENSMUSG00000015749	-0.0826311	0.0789583	0.251829	Anp32e
1481	ENSMUSG00000015750	-0.00527518	0.94409	0.980179	Aph1a
1482	ENSMUSG00000015755	-0.00160818	0.973388	0.990188	Tab2
1483	ENSMUSG00000015757	-0.0928471	0.0955408	0.284035	Ppil4
1484	ENSMUSG00000015759	0.0412374	0.533656	0.750397	Cnih1
1485	ENSMUSG00000015766	0.125384	0.40322	0.651875	Eps8
1486	ENSMUSG00000015776	0.0105387	0.840836	0.935009	Med22
1487	ENSMUSG00000015790	-0.149263	0.0055945	0.0422807	Surf1
1488	ENSMUSG00000015804	0.0392577	0.445199	0.686301	Med28
1489	ENSMUSG00000015806	-0.268181	0.000229403	0.00418143	Qdpr
1490	ENSMUSG00000015812	-0.369545	0.207477	0.448425	Gnrh1
1491	ENSMUSG00000015829	-1.5404	0.0946728	NA	Tnr
1492	ENSMUSG00000015837	-0.135311	0.0673632	0.228098	Sqstm1
1493	ENSMUSG00000015839	0.0265703	0.677885	0.844584	Nfe2l2
1494	ENSMUSG00000015843	0.0715473	0.41385	0.660437	Rxrg
1495	ENSMUSG00000015846	0.193851	0.00490181	0.0383212	Rxra
1496	ENSMUSG00000015850	0.695567	0.00290963	0.026688	Adamtsl4
1497	ENSMUSG00000015852	0.0453063	0.817412	0.923284	Fcrls
1498	ENSMUSG00000015854	-0.929277	0.0952843	0.283483	Cd5l
1499	ENSMUSG00000015869	0.197067	6.42049e-05	0.00163525	Prpsap1
1500	ENSMUSG00000015879	-0.214565	0.834889	NA	Fam184b
1501	ENSMUSG00000015880	-1.18302	0.0638735	NA	Ncapg
1502	ENSMUSG00000015882	-0.12067	0.248417	0.498653	Lcorl
1503	ENSMUSG00000015889	0.0930748	0.0816061	0.256221	Lta4h
1504	ENSMUSG00000015890	-1.0805	0.00867093	0.0572226	Amdhd1
1505	ENSMUSG00000015932	0.0879381	0.146262	0.365718	Dstn
1506	ENSMUSG00000015937	-0.0462606	0.389802	0.640173	Macroh2a1
1507	ENSMUSG00000015942	-0.218367	0.0948346	0.282591	Gtf2ird2
1508	ENSMUSG00000015943	0.0805188	0.678115	0.844809	Bola1
1509	ENSMUSG00000015944	-0.084749	0.18885	0.425327	Castor2
1510	ENSMUSG00000015947	-0.180008	0.511634	0.734813	Fcgr1
1511	ENSMUSG00000015950	0.0553245	0.805906	0.917671	Ncf1
1512	ENSMUSG00000015957	0.112275	0.548098	0.759671	Wnt11
1513	ENSMUSG00000015961	-0.0786734	0.116485	0.319107	Adss
1514	ENSMUSG00000015966	0.221443	0.403637	0.652238	Il17rb
1515	ENSMUSG00000015968	0.232373	0.462035	0.699794	Cacna1d
1516	ENSMUSG00000015970	0.104049	0.153139	0.376215	Chdh
1517	ENSMUSG00000015971	0.0270317	0.658874	0.832572	Actr8
1518	ENSMUSG00000015980	-0.122261	0.198024	0.437755	Lrrc27
1519	ENSMUSG00000015981	0.597558	0.0608436	0.213777	Stk32c
1520	ENSMUSG00000015994	-0.138028	0.162428	0.389406	Fnta
1521	ENSMUSG00000016018	-0.0499795	0.273252	0.528522	Mtrex
1522	ENSMUSG00000016024	0.265851	0.123955	0.330612	Lbp
1523	ENSMUSG00000016028	-0.772903	0.112421	0.313443	Celsr1
1524	ENSMUSG00000016087	0.0278487	0.779851	0.902878	Fli1
1525	ENSMUSG00000016128	0.265054	0.00221335	0.0217343	Stard13
1526	ENSMUSG00000016150	-0.759799	0.292501	NA	Tenm1
1527	ENSMUSG00000016181	0.0458409	0.586118	0.785374	Utp25
1528	ENSMUSG00000016194	0.277232	0.00751011	0.0520529	Hsd11b1
1529	ENSMUSG00000016200	-0.0112067	0.964571	0.9867	Syt14
1530	ENSMUSG00000016206	-0.12067	0.345731	0.598047	H2-M3
1531	ENSMUSG00000016239	0.343239	0.432219	0.675983	Lonrf3
1532	ENSMUSG00000016252	-0.239547	0.0140338	0.0804065	Atp5e
1533	ENSMUSG00000016253	-0.12491	0.00672426	0.0483478	Nelfcd
1534	ENSMUSG00000016256	-0.208199	0.000136505	0.00282454	Ctsz
1535	ENSMUSG00000016257	-0.32407	0.000512988	0.00762436	Prelid3b
1536	ENSMUSG00000016262	0.395391	0.0166755	0.0907324	Sertad4
1537	ENSMUSG00000016283	0.0526295	0.946456	NA	H2-M2
1538	ENSMUSG00000016308	-0.0688613	0.33049	0.58475	Ube2a
1539	ENSMUSG00000016319	-0.107257	0.0731003	0.240599	Slc25a5
1540	ENSMUSG00000016344	-0.0529518	0.549689	0.760618	Ppdpf
1541	ENSMUSG00000016346	-0.597448	0.413861	NA	Kcnq2
1542	ENSMUSG00000016349	-0.137687	0.878627	0.952223	Eef1a2
1543	ENSMUSG00000016356	-0.737565	8.78945e-10	2.61956e-07	Col20a1
1544	ENSMUSG00000016382	0.0470377	0.540537	0.754718	Pls3
1545	ENSMUSG00000016409	0.03623	0.632099	0.815688	Nkap
1546	ENSMUSG00000016427	-0.379314	0.0002802	0.00482273	Ndufa1
1547	ENSMUSG00000016477	0.0472573	0.525262	0.744721	E2f3
1548	ENSMUSG00000016481	0.0933314	0.0488222	0.185339	Cr1l
1549	ENSMUSG00000016487	-0.267036	0.00163969	0.0176568	Ppfibp1
1550	ENSMUSG00000016493	-0.164008	0.283576	0.539366	Cd46
1551	ENSMUSG00000016494	0.280637	0.0729416	0.240235	Cd34
1552	ENSMUSG00000016495	-0.0635223	0.320839	0.576579	Plgrkt
1553	ENSMUSG00000016496	-0.0959104	0.274739	0.530311	Cd274
1554	ENSMUSG00000016498	-1.26799	0.206402	NA	Pdcd1lg2
1555	ENSMUSG00000016503	0.118269	0.30559	0.56208	Gtf3a
1556	ENSMUSG00000016510	-0.268723	0.000456245	0.00702691	Mtif3
1557	ENSMUSG00000016520	-0.0600556	0.484645	0.715939	Lnx2
1558	ENSMUSG00000016526	-1.56038	0.0284687	NA	Dyrk3
1559	ENSMUSG00000016528	-0.0440917	0.233042	0.479811	Mapkapk2
1560	ENSMUSG00000016529	-2.3355	0.0234893	NA	Il10
1561	ENSMUSG00000016534	0.0625159	0.340634	0.593475	Lamp2
1562	ENSMUSG00000016541	0.182878	0.0139459	0.0801735	Atxn10
1563	ENSMUSG00000016552	-0.190051	0.24222	0.491238	Foxred2
1564	ENSMUSG00000016554	-0.0804219	0.113162	0.314527	Eif3d
1565	ENSMUSG00000016559	0.09074	0.0749397	0.244212	H3f3b
1566	ENSMUSG00000016619	-0.19863	0.00516241	0.0397728	Nup50
1567	ENSMUSG00000016624	-0.348979	0.123131	0.329721	Phf21b
1568	ENSMUSG00000016637	0.277505	0.0012038	0.0141426	Ift27
1569	ENSMUSG00000016664	0.0599467	0.21257	0.45491	Pacsin2
1570	ENSMUSG00000016756	-0.158183	0.529196	0.74767	Cmah
1571	ENSMUSG00000016757	-0.365235	0.00169352	0.0180034	Ttll12
1572	ENSMUSG00000016758	0.288552	0.190884	0.428423	Bik
1573	ENSMUSG00000016763	0.572607	0.187106	0.423581	Scube1
1574	ENSMUSG00000016831	-0.0341068	0.504765	0.730766	Tox4
1575	ENSMUSG00000016833	-0.107364	0.143679	0.36155	Mrps18c
1576	ENSMUSG00000016918	0.113019	0.520154	0.740785	Sulf1
1577	ENSMUSG00000016921	0.0134081	0.771274	0.898964	Srsf6
1578	ENSMUSG00000016933	0.0230649	0.620987	0.808781	Plcg1
1579	ENSMUSG00000016940	-0.0373387	0.519098	0.740217	Kctd2
1580	ENSMUSG00000016942	-0.892789	0.0551863	0.201052	Tmprss6
1581	ENSMUSG00000016946	-0.134819	0.135886	0.34955	Kctd5
1582	ENSMUSG00000016984	0.104529	0.390634	0.640796	Etaa1
1583	ENSMUSG00000016995	0.19262	0.43045	0.674687	Matn4
1584	ENSMUSG00000017002	-1.11491	0.0492543	0.186521	Slpi
1585	ENSMUSG00000017007	1.80405	0.0628784	NA	Rbpjl
1586	ENSMUSG00000017009	0.0263907	0.812526	0.920572	Sdc4
1587	ENSMUSG00000017057	0.245968	0.257486	0.50892	Il13ra1
1588	ENSMUSG00000017119	-0.105782	0.00457479	0.0365897	Nbr1
1589	ENSMUSG00000017132	-0.140105	0.151367	0.37359	Cyth1
1590	ENSMUSG00000017144	0.22342	0.174556	0.408112	Rnd3
1591	ENSMUSG00000017146	-0.643691	0.162756	0.389863	Brca1
1592	ENSMUSG00000017167	0.0517684	0.443655	0.684925	Cntnap1
1593	ENSMUSG00000017176	0.173208	0.0236322	0.114214	Nt5c3b
1594	ENSMUSG00000017188	-0.184863	0.0193809	0.0997101	Coa3
1595	ENSMUSG00000017195	-1.09724	0.0113493	0.0695067	Zpbp2
1596	ENSMUSG00000017210	-0.0960609	0.0786211	0.251265	Med24
1597	ENSMUSG00000017221	-0.163936	0.0363824	0.152873	Psmd3
1598	ENSMUSG00000017264	0.0321829	0.515819	0.738101	Exosc10
1599	ENSMUSG00000017286	-0.145215	0.00100979	0.0125672	Glod4
1600	ENSMUSG00000017288	-0.121408	0.0484916	0.184455	Vps53
1601	ENSMUSG00000017291	0.0483366	0.300484	0.557639	Taok1
1602	ENSMUSG00000017299	0.0113015	0.849035	0.937674	Dnttip1
1603	ENSMUSG00000017300	0.79647	0.490073	NA	Tnnc2
1604	ENSMUSG00000017307	-0.0753406	0.409646	0.656869	Acot8
1605	ENSMUSG00000017309	-0.00268309	0.974604	0.990852	Cd300lg
1606	ENSMUSG00000017314	-0.239216	0.00310317	0.0280259	Mpp2
1607	ENSMUSG00000017344	-0.194926	0.469173	0.7049	Vtn
1608	ENSMUSG00000017376	-0.0353091	0.58944	0.787403	Nlk
1609	ENSMUSG00000017386	-0.463346	6.13973e-05	0.00157794	Traf4
1610	ENSMUSG00000017390	-0.530561	0.0382092	0.157892	Aldoc
1611	ENSMUSG00000017400	0.901249	0.00303708	0.0275461	Stac2
1612	ENSMUSG00000017404	-0.0251457	0.699903	0.858455	Rpl19
1613	ENSMUSG00000017405	0.189046	0.101119	0.294298	Nek8
1614	ENSMUSG00000017412	0.21831	0.400526	0.649312	Cacnb4
1615	ENSMUSG00000017417	-0.264791	0.169221	0.400292	Plxdc1
1616	ENSMUSG00000017418	0.025546	0.77763	0.901682	Arl5b
1617	ENSMUSG00000017421	0.0945508	0.0189938	0.0982843	Zfp207
1618	ENSMUSG00000017428	-0.15501	0.0638698	0.220443	Psmd11
1619	ENSMUSG00000017446	0.23178	0.0774248	0.248852	C1qtnf1
1620	ENSMUSG00000017453	0.209565	0.772117	0.899392	Pipox
1621	ENSMUSG00000017466	0.278746	0.249805	0.500318	Timp2
1622	ENSMUSG00000017478	0.0882278	0.127321	0.336066	Zc3h18
1623	ENSMUSG00000017485	0.0358162	0.478565	0.711458	Top2b
1624	ENSMUSG00000017491	-0.273355	0.0402979	0.164011	Rarb
1625	ENSMUSG00000017493	0.224229	0.0586403	0.209272	Igfbp4
1626	ENSMUSG00000017499	-0.13224	0.588191	0.786787	Cdc6
1627	ENSMUSG00000017548	-0.0562667	0.373288	0.624979	Suz12
1628	ENSMUSG00000017550	0.062422	0.721731	0.871597	Atad5
1629	ENSMUSG00000017561	-0.0742269	0.606638	0.799229	Crlf3
1630	ENSMUSG00000017607	-0.389306	0.314294	0.570164	Tns4
1631	ENSMUSG00000017615	0.0539352	0.157427	0.382526	Tnfaip1
1632	ENSMUSG00000017631	0.0495063	0.508558	0.733378	Abr
1633	ENSMUSG00000017639	0.939283	6.14734e-08	7.05615e-06	Rab11fip4
1634	ENSMUSG00000017652	-0.152811	0.390932	0.641037	Cd40
1635	ENSMUSG00000017664	0.139634	0.02092	0.105363	Slc35c2
1636	ENSMUSG00000017667	-0.14738	0.330681	0.58475	Zfp334
1637	ENSMUSG00000017670	-0.0189817	0.694318	0.854577	Elmo2
1638	ENSMUSG00000017677	-0.00136083	0.989105	0.996437	Wsb1
1639	ENSMUSG00000017679	0.0649101	0.512468	0.735288	Ttpal
1640	ENSMUSG00000017686	-0.034018	0.491191	0.720086	Rhot1
1641	ENSMUSG00000017692	1.23627	2.72962e-07	2.31854e-05	Rhbdl3
1642	ENSMUSG00000017697	-0.0147739	0.92899	0.974238	Ada
1643	ENSMUSG00000017707	0.0235691	0.681877	0.847058	Serinc3
1644	ENSMUSG00000017713	-0.0342725	0.78246	0.904091	Tha1
1645	ENSMUSG00000017715	-0.173268	0.0125624	0.0747759	Pgs1
1646	ENSMUSG00000017716	-0.626049	0.129732	0.339633	Birc5
1647	ENSMUSG00000017718	-0.177392	0.535055	0.751076	Afmid
1648	ENSMUSG00000017720	0.984395	0.24936	NA	Trp53tg5
1649	ENSMUSG00000017721	0.155638	0.00867366	0.0572226	Pigt
1650	ENSMUSG00000017723	0.590942	0.687645	NA	Wfdc2
1651	ENSMUSG00000017724	-0.142336	0.78193	0.903776	Etv4
1652	ENSMUSG00000017734	0.170991	0.264987	0.517548	Dbndd2
1653	ENSMUSG00000017737	0.387116	0.0471858	0.181366	Mmp9
1654	ENSMUSG00000017740	-0.149968	0.29718	0.554719	Slc12a5
1655	ENSMUSG00000017747	-0.0408128	0.470295	0.705651	Ghdc
1656	ENSMUSG00000017754	0.137884	0.154444	0.378328	Pltp
1657	ENSMUSG00000017756	-0.117931	0.060649	0.213506	Slc12a7
1658	ENSMUSG00000017760	0.163789	0.000811711	0.0106811	Ctsa
1659	ENSMUSG00000017764	-0.215142	0.0147012	0.0829712	Zswim1
1660	ENSMUSG00000017765	0.214613	0.026617	0.123984	Slc12a4
1661	ENSMUSG00000017767	-0.178522	0.797269	NA	Spata25
1662	ENSMUSG00000017774	0.371604	3.25449e-07	2.64533e-05	Myo1c
1663	ENSMUSG00000017776	-0.0564522	0.189482	0.426176	Crk
1664	ENSMUSG00000017778	-0.248533	0.00890282	0.058338	Cox7c
1665	ENSMUSG00000017781	0.0303832	0.516242	0.738581	Pitpna
1666	ENSMUSG00000017801	-0.417308	2.52507e-05	0.000801792	Mlx
1667	ENSMUSG00000017802	-0.0845855	0.0898434	0.272888	Retreg3
1668	ENSMUSG00000017817	0.0271479	0.903224	0.962064	Jph2
1669	ENSMUSG00000017830	-0.485431	0.0132173	0.0774797	Dhx58
1670	ENSMUSG00000017831	-0.0171365	0.751981	0.890158	Rab5a
1671	ENSMUSG00000017832	0.290071	0.688979	NA	Hspb9
1672	ENSMUSG00000017837	-0.00471273	0.951126	0.9825	Nkiras2
1673	ENSMUSG00000017843	0.00759514	0.863017	0.945196	Ppp2r5c
1674	ENSMUSG00000017858	-0.0297982	0.517864	0.739844	Ift52
1675	ENSMUSG00000017861	-0.201818	0.542118	0.756055	Mybl2
1676	ENSMUSG00000017868	-1.84476	0.106581	NA	Sgk2
1677	ENSMUSG00000017897	0.222099	0.310847	0.56696	Eya2
1678	ENSMUSG00000017929	0.144248	0.387576	0.638048	B4galt5
1679	ENSMUSG00000017943	0.327489	0.706046	NA	Gdap1l1
1680	ENSMUSG00000017950	-1.11315	0.231251	0.477745	Hnf4a
1681	ENSMUSG00000017969	0.246023	0.0664977	0.226249	Ptgis
1682	ENSMUSG00000017978	-0.194068	0.159278	0.384901	Cadps2
1683	ENSMUSG00000017999	0.146993	0.00816641	0.0549571	Ddx27
1684	ENSMUSG00000018001	0.189002	0.0148011	0.0834242	Cyth3
1685	ENSMUSG00000018008	0.0697299	0.657016	0.831264	Cyth4
1686	ENSMUSG00000018012	-0.0251654	0.858646	0.942657	Rac3
1687	ENSMUSG00000018040	0.0905751	0.0934204	0.280492	Rrp7a
1688	ENSMUSG00000018042	-0.282284	8.35051e-05	0.0019785	Cyb5r3
1689	ENSMUSG00000018068	-0.227302	0.0172851	0.0925654	Ints2
1690	ENSMUSG00000018076	-0.100165	0.186217	0.42272	Med13l
1691	ENSMUSG00000018102	-0.259177	0.00558706	0.0422775	H2bc4
1692	ENSMUSG00000018126	-0.106345	0.687476	0.85048	Baiap2l2
1693	ENSMUSG00000018143	-0.0858331	0.299977	0.557184	Mafk
1694	ENSMUSG00000018160	-0.202959	0.00662229	0.0478314	Med1
1695	ENSMUSG00000018166	0.257444	0.298913	0.556485	Erbb3
1696	ENSMUSG00000018167	0.0106063	0.882938	0.953597	Stard3
1697	ENSMUSG00000018168	-0.00727113	0.986159	0.99531	Ikzf3
1698	ENSMUSG00000018169	-0.0340741	0.724122	0.873058	Mfng
1699	ENSMUSG00000018171	-0.121544	0.032874	0.14349	Vmp1
1700	ENSMUSG00000018189	-0.0978778	0.175257	0.408966	Uchl5
1701	ENSMUSG00000018196	-0.0536065	0.376082	0.627956	Glrx2
1702	ENSMUSG00000018199	0.181859	0.0603635	0.212769	Ro60
1703	ENSMUSG00000018209	-0.206056	0.147324	0.367133	Stk4
1704	ENSMUSG00000018211	0	1	NA	Wfdc15b
1705	ENSMUSG00000018217	0.310849	0.0373998	0.15548	Pmp22
1706	ENSMUSG00000018238	-0.735864	0.0555884	0.201911	Gdf9
1707	ENSMUSG00000018239	0.0295427	0.778048	0.901725	Zcchc10
1708	ENSMUSG00000018263	-0.100817	0.525171	0.744708	Tbx5
1709	ENSMUSG00000018286	-0.0732078	0.215305	0.458387	Psmb6
1710	ENSMUSG00000018287	0.0315127	0.561312	0.769618	Spag7
1711	ENSMUSG00000018293	0.0888318	0.179656	0.414156	Pfn1
1712	ENSMUSG00000018322	0.0478788	0.305587	0.56208	Tomm34
1713	ENSMUSG00000018326	0.12746	0.0477812	0.182693	Ywhab
1714	ENSMUSG00000018334	0.0348439	0.713337	0.866016	Ksr1
1715	ENSMUSG00000018339	0.895559	1.91051e-06	0.000108547	Gpx3
1716	ENSMUSG00000018340	0.287942	2.07596e-06	0.000115627	Anxa6
1717	ENSMUSG00000018341	-1.20974	0.208067	NA	Il12rb2
1718	ENSMUSG00000018347	-0.0243897	0.806459	0.917808	Zkscan6
1719	ENSMUSG00000018362	-0.428352	0.0170914	0.0919831	Kpna2
1720	ENSMUSG00000018363	0.187294	0.00139664	0.0156711	Smurf2
1721	ENSMUSG00000018372	-0.223007	0.00752679	0.052126	Cep95
1722	ENSMUSG00000018377	0.192075	0.0036432	0.031054	Vezf1
1723	ENSMUSG00000018378	0.230406	0.00680199	0.0485106	Cuedc1
1724	ENSMUSG00000018379	0.0423244	0.264755	0.51727	Srsf1
1725	ENSMUSG00000018381	-0.0136125	0.913653	0.966568	Abi3
1726	ENSMUSG00000018387	-0.425604	0.0589486	0.20975	Shroom1
1727	ENSMUSG00000018395	-0.0205312	0.829602	0.929085	Kif3a
1728	ENSMUSG00000018398	0.265612	0.00784117	0.0535178	Septin8
1729	ENSMUSG00000018401	0.0106605	0.904405	0.962396	Mtmr4
1730	ENSMUSG00000018405	-0.111385	0.338725	0.59129	Mrm1
1731	ENSMUSG00000018411	-0.140173	0.567899	0.774337	Mapt
1732	ENSMUSG00000018412	0.0983543	0.094389	0.281856	Kansl1
1733	ENSMUSG00000018415	-0.11931	0.0555667	0.201911	Gid4
1734	ENSMUSG00000018417	0.220555	0.000843559	0.0109691	Myo1b
1735	ENSMUSG00000018425	0.051029	0.546142	0.758553	Dhx40
1736	ENSMUSG00000018427	-0.0716595	0.240007	0.488453	Ypel2
1737	ENSMUSG00000018428	-0.319534	0.00157453	0.0171143	Akap1
1738	ENSMUSG00000018433	-0.0829681	0.233121	0.479915	Nol11
1739	ENSMUSG00000018442	-0.0686511	0.164082	0.391823	Derl2
1740	ENSMUSG00000018446	-0.120184	0.0406949	0.165339	C1qbp
1741	ENSMUSG00000018449	0.323436	0.00115693	0.0137805	Rpain
1742	ENSMUSG00000018451	-0.858482	0.435974	NA	6330403K07Rik
1743	ENSMUSG00000018459	-0.255281	0.343881	0.596164	Slc13a3
1744	ENSMUSG00000018470	-0.473258	0.0531499	0.196285	Kcnab3
1745	ENSMUSG00000018474	-0.425489	0.000473597	0.00721567	Chd3
1746	ENSMUSG00000018476	-0.00793502	0.931513	0.975437	Kdm6b
1747	ENSMUSG00000018481	-0.0454039	0.39103	0.641075	Appbp2
1748	ENSMUSG00000018486	0.40401	0.440536	NA	Wnt9b
1749	ENSMUSG00000018500	-0.485701	0.149791	0.370887	Adora2b
1750	ENSMUSG00000018501	0.0612657	0.203042	0.443385	Ncor1
1751	ENSMUSG00000018507	-0.119094	0.50802	0.732986	Trpv2
1752	ENSMUSG00000018509	-0.0942279	0.192193	0.430337	Cenpv
1753	ENSMUSG00000018537	0.337849	0.000609006	0.00861432	Pcgf2
1754	ENSMUSG00000018541	-0.106301	0.171695	0.403815	Cwc25
1755	ENSMUSG00000018543	-1.79487	0.149902	NA	1700001P01Rik
1756	ENSMUSG00000018547	0.0421076	0.59845	0.793688	Pip4k2b
1757	ENSMUSG00000018548	0.114071	0.169805	0.401258	Trim37
1758	ENSMUSG00000018554	-0.729402	1.09065e-05	0.000414498	Ybx2
1759	ENSMUSG00000018559	-0.0731124	0.0983206	0.289425	Ctdnep1
1760	ENSMUSG00000018565	-0.157161	0.00862288	0.0570995	Elp5
1761	ENSMUSG00000018566	-0.2897	0.00174798	0.0183868	Slc2a4
1762	ENSMUSG00000018567	-0.0492684	0.342257	0.595044	Gabarap
1763	ENSMUSG00000018569	-0.303592	0.681031	NA	Cldn7
1764	ENSMUSG00000018570	0.142719	0.472318	0.706999	2810408A11Rik
1765	ENSMUSG00000018572	0.0587761	0.310093	0.566192	Phf23
1766	ENSMUSG00000018574	-0.560692	3.11953e-05	0.000931363	Acadvl
1767	ENSMUSG00000018583	-0.0761091	0.160502	0.386698	G3bp1
1768	ENSMUSG00000018585	-0.170725	0.0273806	0.126123	Atox1
1769	ENSMUSG00000018593	0.117603	0.257261	0.508769	Sparc
1770	ENSMUSG00000018599	-0.271239	0.0123626	0.0737932	Mief2
1771	ENSMUSG00000018604	-0.109227	0.435948	0.679315	Tbx3
1772	ENSMUSG00000018648	-0.729372	0.0030297	0.0274938	Dusp14
1773	ENSMUSG00000018651	0.152287	0.113838	0.315245	Tada2a
1774	ENSMUSG00000018654	0.281648	0.110486	0.310238	Ikzf1
1775	ENSMUSG00000018659	-0.0583758	0.466212	0.703126	Pnpo
1776	ENSMUSG00000018661	0.0818359	0.0573872	0.20616	Cog1
1777	ENSMUSG00000018666	-0.0554046	0.22959	0.475354	Cbx1
1778	ENSMUSG00000018669	0.0582234	0.276187	0.531585	Cdk5rap3
1779	ENSMUSG00000018672	-0.114402	0.0858662	0.265409	Copz2
1780	ENSMUSG00000018677	-0.24409	0.00259756	0.0246384	Slc25a39
1781	ENSMUSG00000018678	0.10707	0.121554	0.327511	Sp2
1782	ENSMUSG00000018697	0.138894	0.0987032	0.289971	Aatf
1783	ENSMUSG00000018698	-0.0090669	0.996044	NA	Lhx1
1784	ENSMUSG00000018707	0.112228	0.0069626	0.0494278	Dync1h1
1785	ENSMUSG00000018727	-0.187662	0.535309	0.751308	Cpsf4l
1786	ENSMUSG00000018733	-0.122969	0.0939697	0.281406	Pex12
1787	ENSMUSG00000018736	0.035216	0.542214	0.756127	Ndel1
1788	ENSMUSG00000018740	-0.161041	0.0917655	0.277091	Slc25a35
1789	ENSMUSG00000018750	0.0563957	0.369382	0.621602	Zbtb4
1790	ENSMUSG00000018752	0.0877579	0.741752	0.884023	Tnfsfm13
1791	ENSMUSG00000018761	-0.123888	0.0400618	0.163402	Mpdu1
1792	ENSMUSG00000018765	0.0243	0.650654	0.827406	Fxr2
1793	ENSMUSG00000018770	0.0955484	0.161677	0.388181	Atp5g3
1794	ENSMUSG00000018774	0.0795209	0.565473	0.773014	Cd68
1795	ENSMUSG00000018776	-0.132029	0.871931	NA	Slc35g3
1796	ENSMUSG00000018796	-0.125039	0.109621	0.308531	Acsl1
1797	ENSMUSG00000018800	0.13394	0.19672	0.43605	Abca5
1798	ENSMUSG00000018809	-0.0542145	0.662	0.834204	Smyd4
1799	ENSMUSG00000018819	0.116108	0.634178	0.816787	Lsp1
1800	ENSMUSG00000018820	-0.0107239	0.830729	0.929795	Zfyve27
1801	ENSMUSG00000018821	-0.306826	0.0153108	0.0854467	Avpi1
1802	ENSMUSG00000018822	0.742492	0.00155085	0.0169644	Sfrp5
1803	ENSMUSG00000018830	-0.00215764	0.983732	0.994135	Myh11
1804	ENSMUSG00000018841	0.017599	0.838673	0.933748	Rad51d
1805	ENSMUSG00000018844	-0.118142	0.437482	0.68083	Fndc8
1806	ENSMUSG00000018845	0.0992834	0.452556	0.693332	Unc45b
1807	ENSMUSG00000018846	0.206812	0.0346359	0.147987	Pank3
1808	ENSMUSG00000018848	-0.0115491	0.836765	0.932557	Rars
1809	ENSMUSG00000018849	0.640215	0.273417	0.528688	Wwc1
1810	ENSMUSG00000018858	-0.110351	0.213716	0.456187	Mrpl58
1811	ENSMUSG00000018861	-0.17302	0.102115	0.295714	Fdxr
1812	ENSMUSG00000018865	0.969264	0.303227	NA	Sult4a1
1813	ENSMUSG00000018868	0.0912386	0.773322	0.899931	Pnpla5
1814	ENSMUSG00000018882	-0.148583	0.0413995	0.167292	Mrpl45
1815	ENSMUSG00000018893	-0.471608	0.628297	0.813253	Mb
1816	ENSMUSG00000018899	-0.11334	0.170765	0.402631	Irf1
1817	ENSMUSG00000018900	-0.118183	0.113969	0.31528	Slc22a5
1818	ENSMUSG00000018906	0.158482	0.161122	0.387594	P4ha2
1819	ENSMUSG00000018909	0.0710805	0.179356	0.414037	Arrb1
1820	ENSMUSG00000018919	0.250003	0.832532	NA	Tm4sf5
1821	ENSMUSG00000018920	-0.34438	0.161526	0.388019	Cxcl16
1822	ENSMUSG00000018921	0.00558322	0.939964	0.978483	Pelp1
1823	ENSMUSG00000018923	0.0542139	0.468851	0.704853	Med11
1824	ENSMUSG00000018924	0.112417	0.758675	0.893657	Alox15
1825	ENSMUSG00000018925	0.253154	0.80819	NA	Heatr9
1826	ENSMUSG00000018927	-0.0672413	0.809205	0.919202	Ccl6
1827	ENSMUSG00000018930	0.227486	0.690146	NA	Ccl4
1828	ENSMUSG00000018931	-0.179189	0.0137678	0.0795215	Natd1
1829	ENSMUSG00000018932	-0.136907	0.0513523	0.192026	Map2k3
1830	ENSMUSG00000018965	0.0753707	0.17889	0.413525	Ywhah
1831	ENSMUSG00000018974	-0.00722611	0.922496	0.970916	Sart3
1832	ENSMUSG00000018983	-0.38714	0.0157941	0.087426	E2f2
1833	ENSMUSG00000018986	-0.0693708	0.894575	0.958527	Slfn3
1834	ENSMUSG00000018995	-0.200041	0.0121544	0.0731161	Nars2
1835	ENSMUSG00000018999	0.266472	0.00333637	0.0293518	Slc35b4
1836	ENSMUSG00000019027	-0.276528	0.602784	NA	Dnah1
1837	ENSMUSG00000019039	-0.0971298	0.178007	0.412498	Dalrd3
1838	ENSMUSG00000019054	0.0368178	0.44177	0.683966	Fis1
1839	ENSMUSG00000019055	0.0806959	0.176944	0.410995	Plod1
1840	ENSMUSG00000019066	0.0983903	0.159297	0.384901	Rab3d
1841	ENSMUSG00000019080	-0.32409	0.00176	0.0184333	Mfsd3
1842	ENSMUSG00000019082	-0.246984	0.00139057	0.015634	Slc25a22
1843	ENSMUSG00000019087	0.0479054	0.296679	0.554149	Atp6ap1
1844	ENSMUSG00000019088	0.318948	0.000214133	0.00395832	Dnase1l1
1845	ENSMUSG00000019102	-1.37225	0.0352152	0.149718	Aldh3a1
1846	ENSMUSG00000019122	0.0437416	0.819516	0.923973	Ccl9
1847	ENSMUSG00000019124	0.258216	0.273917	0.529084	Scrn1
1848	ENSMUSG00000019132	0.103407	0.00991467	0.063415	BC005537
1849	ENSMUSG00000019139	-0.0529216	0.700034	0.858455	Isyna1
1850	ENSMUSG00000019143	-0.073891	0.208986	0.450301	Hars2
1851	ENSMUSG00000019158	0.24459	0.072985	0.240331	Tmem160
1852	ENSMUSG00000019173	-0.0248744	0.614068	0.804302	Rab5c
1853	ENSMUSG00000019178	-0.595895	0.089735	0.272704	Styxl1
1854	ENSMUSG00000019179	-0.252587	0.00289412	0.0266623	Mdh2
1855	ENSMUSG00000019188	-0.0224976	0.579151	0.781419	H13
1856	ENSMUSG00000019189	0.192221	0.00800238	0.0542696	Rnf145
1857	ENSMUSG00000019194	0.350428	0.00555074	0.0421251	Scn1b
1858	ENSMUSG00000019210	-0.214876	8.18819e-05	0.00195122	Atp6v1e1
1859	ENSMUSG00000019214	0.00773426	0.976706	0.991768	Chtf18
1860	ENSMUSG00000019232	-0.707784	0.429813	0.674083	Etnppl
1861	ENSMUSG00000019235	-0.386144	0.00201449	0.0202978	Rps6kl1
1862	ENSMUSG00000019254	0.111176	0.0503344	0.189429	Ppp1r12c
1863	ENSMUSG00000019256	0.105249	0.412209	0.65907	Ahr
1864	ENSMUSG00000019261	0.161602	0.209943	0.45163	Map1s
1865	ENSMUSG00000019278	-0.0244392	0.819483	0.923973	Dpep1
1866	ENSMUSG00000019295	-0.0998864	0.101994	0.295528	Tmem129
1867	ENSMUSG00000019297	0.0417761	0.495706	0.723281	Nop9
1868	ENSMUSG00000019301	-1.78686	0.0212756	NA	Hsd17b1
1869	ENSMUSG00000019302	0.13877	0.124742	0.331923	Atp6v0a1
1870	ENSMUSG00000019303	-0.143336	0.5238	0.743818	Psmc3ip
1871	ENSMUSG00000019312	-0.506641	0.0089233	0.0584189	Grb7
1872	ENSMUSG00000019320	0.173868	0.608582	0.800697	Noxo1
1873	ENSMUSG00000019326	0.360727	0.000177513	0.00344246	Aoc3
1874	ENSMUSG00000019338	0.157468	0.0170993	0.0919831	Zfp687
1875	ENSMUSG00000019362	-0.198264	0.0264005	0.123269	D8Ertd738e
1876	ENSMUSG00000019368	-0.661914	0.005508	0.0419033	Sec14l4
1877	ENSMUSG00000019370	0.296672	1.31796e-07	1.2794e-05	Calm3
1878	ENSMUSG00000019373	-0.158002	0.0020954	0.0208289	Cops3
1879	ENSMUSG00000019428	0.0987433	0.149441	0.370396	Fkbp8
1880	ENSMUSG00000019432	0.101987	0.0120676	0.0727444	Ddx39b
1881	ENSMUSG00000019433	-0.0948759	0.317036	0.572654	Gipc1
1882	ENSMUSG00000019437	-0.226186	0.00536053	0.0409832	Tlcd1
1883	ENSMUSG00000019461	0.290686	8.93191e-07	6.1681e-05	Plscr3
1884	ENSMUSG00000019464	-0.451978	0.0129457	0.0764149	Ptger1
1885	ENSMUSG00000019467	0.164883	0.0795058	0.252504	Arhgef25
1886	ENSMUSG00000019470	0.129171	0.0662408	0.225737	Xab2
1887	ENSMUSG00000019471	-0.0334657	0.521284	0.741486	Cdc37
1888	ENSMUSG00000019478	-0.139336	0.0836008	0.260446	Rab4a
1889	ENSMUSG00000019487	0.322359	5.97545e-05	0.00154979	Trip10
1890	ENSMUSG00000019494	-0.0789597	0.222046	0.466038	Cops6
1891	ENSMUSG00000019505	0.193047	0.0681436	0.229733	Ubb
1892	ENSMUSG00000019518	-0.153323	0.0171646	0.0921752	Ap4m1
1893	ENSMUSG00000019528	-0.138799	0.0354459	0.150433	Gyg
1894	ENSMUSG00000019539	0.116032	0.430477	0.674687	Rcn3
1895	ENSMUSG00000019558	0.205245	0.0732721	0.240903	Slc6a8
1896	ENSMUSG00000019564	0.191355	0.132187	0.343525	Arid3a
1897	ENSMUSG00000019577	-0.827085	0.00175524	0.0184062	Pdk4
1898	ENSMUSG00000019578	-0.0341349	0.718782	0.869519	Ubxn6
1899	ENSMUSG00000019579	0.00502809	0.942845	0.979726	Mydgf
1900	ENSMUSG00000019590	0.203699	0.0516864	0.192893	Cyb561
1901	ENSMUSG00000019647	0.0311434	0.669779	0.839757	Sema6a
1902	ENSMUSG00000019659	0.0298528	0.614779	0.804774	Ccdc12
1903	ENSMUSG00000019689	-0.0767182	0.528073	0.74714	Fmc1
1904	ENSMUSG00000019699	-0.0662263	0.60131	0.795379	Akt3
1905	ENSMUSG00000019710	-0.130128	0.0438833	0.173693	Mrpl24
1906	ENSMUSG00000019715	-0.0877523	0.101458	0.294777	Gle1
1907	ENSMUSG00000019718	-0.0674071	0.397811	0.646824	L3hypdh
1908	ENSMUSG00000019726	0.0914296	0.348758	0.600883	Lyst
1909	ENSMUSG00000019731	0.044372	0.391716	0.641642	Slc35e1
1910	ENSMUSG00000019732	-0.223544	0.0626977	0.217903	Calr3
1911	ENSMUSG00000019734	-0.156194	0.377824	0.62924	Tmc4
1912	ENSMUSG00000019737	-0.219035	0.587555	0.786369	Syne4
1913	ENSMUSG00000019738	-0.0672368	0.460399	0.699041	Polr2i
1914	ENSMUSG00000019761	0.122997	0.364642	0.616926	Krt10
1915	ENSMUSG00000019762	-0.670216	0.131249	0.342182	Iyd
1916	ENSMUSG00000019763	-0.767838	3.16139e-15	7.67224e-12	Rmnd1
1917	ENSMUSG00000019767	0.0393115	0.869088	0.94805	Ccdc170
1918	ENSMUSG00000019768	0.00474315	0.962533	0.986306	Esr1
1919	ENSMUSG00000019773	0.346553	0.0437328	0.173299	Fbxo5
1920	ENSMUSG00000019774	-0.366219	0.000439023	0.00682978	Mtrf1l
1921	ENSMUSG00000019775	0.531928	0.52371	NA	Rgs17
1922	ENSMUSG00000019777	-0.116596	0.0224764	0.110706	Hdac2
1923	ENSMUSG00000019779	-0.178617	0.333711	0.587664	Frk
1924	ENSMUSG00000019782	-0.14766	0.0638579	0.220443	Rwdd1
1925	ENSMUSG00000019787	0.360763	0.797422	NA	Trdn
1926	ENSMUSG00000019789	0.0247168	0.93218	0.975776	Hey2
1927	ENSMUSG00000019790	0.0151586	0.772675	0.89966	Stxbp5
1928	ENSMUSG00000019791	-0.0607026	0.392386	0.64212	Hint3
1929	ENSMUSG00000019792	-0.0688537	0.406566	0.654792	Trmt11
1930	ENSMUSG00000019794	-0.142056	0.0582783	0.208306	Katna1
1931	ENSMUSG00000019795	-0.0778278	0.148061	0.368373	Pcmt1
1932	ENSMUSG00000019796	0.349018	0.01365	0.0791422	Lrp11
1933	ENSMUSG00000019797	-0.338863	0.00020599	0.00382443	Mtres1
1934	ENSMUSG00000019802	-0.0352912	0.321092	0.576675	Sec63
1935	ENSMUSG00000019804	-0.1281	0.00566073	0.0425695	Snx3
1936	ENSMUSG00000019806	-0.252379	0.0299291	0.134746	Aig1
1937	ENSMUSG00000019808	-0.176334	0.226274	0.470841	Adat2
1938	ENSMUSG00000019809	-0.154441	0.0050895	0.0394256	Pex3
1939	ENSMUSG00000019810	-0.289993	0.0232679	0.113194	Fuca2
1940	ENSMUSG00000019813	0.120974	0.331576	0.585551	Cep57l1
1941	ENSMUSG00000019814	0.121104	0.118283	0.322277	Ltv1
1942	ENSMUSG00000019817	1.13026	2.7595e-08	3.78051e-06	Plagl1
1943	ENSMUSG00000019818	0.00909169	0.860553	0.943714	Cd164
1944	ENSMUSG00000019820	0.327544	2.65677e-08	3.69945e-06	Utrn
1945	ENSMUSG00000019822	0.065408	0.328417	0.583348	Smpd2
1946	ENSMUSG00000019823	0.000150771	0.999273	0.999624	Mical1
1947	ENSMUSG00000019826	-0.0549813	0.520045	0.740717	Zbtb24
1948	ENSMUSG00000019831	0.631747	0.00384835	0.0322843	Wasf1
1949	ENSMUSG00000019832	0.00747198	0.958868	0.985244	Rab32
1950	ENSMUSG00000019837	0.0716321	0.268994	0.522846	Gtf3c6
1951	ENSMUSG00000019838	0.0760386	0.404018	0.652668	Slc16a10
1952	ENSMUSG00000019841	0.194264	0.0553067	0.201293	Rev3l
1953	ENSMUSG00000019842	0.0772078	0.554145	0.764294	Traf3ip2
1954	ENSMUSG00000019843	-0.0264357	0.867573	0.947826	Fyn
1955	ENSMUSG00000019845	-0.453966	0.15246	0.375253	Tube1
1956	ENSMUSG00000019846	0.182615	0.0144352	0.0819605	Lama4
1957	ENSMUSG00000019848	-1.04614	0.490807	NA	Popdc3
1958	ENSMUSG00000019849	0.171492	7.21902e-05	0.00179819	Prep
1959	ENSMUSG00000019850	-0.0278538	0.897888	0.960114	Tnfaip3
1960	ENSMUSG00000019851	0.10101	0.848964	0.937674	Perp
1961	ENSMUSG00000019853	-0.804438	1.82802e-13	2.07029e-10	Hebp2
1962	ENSMUSG00000019854	0.0344878	0.533994	0.750397	Reps1
1963	ENSMUSG00000019856	0.406172	0.0441	0.174204	Fam184a
1964	ENSMUSG00000019857	0.014219	0.852264	0.939171	Asf1a
1965	ENSMUSG00000019861	-0.0755785	0.112569	0.313548	Gopc
1966	ENSMUSG00000019863	-0.16568	0.108928	0.307337	Qrsl1
1967	ENSMUSG00000019864	-0.420536	3.84914e-05	0.00110552	Rtn4ip1
1968	ENSMUSG00000019865	-0.277085	0.739912	NA	Nmbr
1969	ENSMUSG00000019866	-0.0517625	0.639152	0.82058	Crybg1
1970	ENSMUSG00000019868	-0.163932	0.0469748	0.180941	Vta1
1971	ENSMUSG00000019872	-0.187546	0.00117613	0.0139137	Smpdl3a
1972	ENSMUSG00000019873	0.129539	0.0197739	0.101394	Reep3
1973	ENSMUSG00000019874	0.346798	0.47652	0.710161	Fabp7
1974	ENSMUSG00000019876	0.210052	0.67581	0.843428	Pkib
1975	ENSMUSG00000019877	-0.0488582	0.284102	0.539857	Serinc1
1976	ENSMUSG00000019878	0.00980129	0.927982	0.973541	Hsf2
1977	ENSMUSG00000019880	0.419267	0.373303	0.624979	Rspo3
1978	ENSMUSG00000019883	-0.651814	1.02966e-09	2.9153e-07	Echdc1
1979	ENSMUSG00000019889	0.134798	0.403324	0.651918	Ptprk
1980	ENSMUSG00000019890	0.510637	0.666735	NA	Nts
1981	ENSMUSG00000019891	0.0116908	0.942718	0.979726	Dcbld1
1982	ENSMUSG00000019894	0.677717	0.342594	NA	Slc6a15
1983	ENSMUSG00000019897	0.0378858	0.493949	0.721825	Ccdc59
1984	ENSMUSG00000019899	0.249031	0.0558987	0.202691	Lama2
1985	ENSMUSG00000019906	0.184474	0.705	NA	Lin7a
1986	ENSMUSG00000019907	0.0979159	0.0729332	0.240235	Ppp1r12a
1987	ENSMUSG00000019916	-0.159794	0.198759	0.438281	P4ha1
1988	ENSMUSG00000019917	-0.0610599	0.290237	0.547255	Septin10
1989	ENSMUSG00000019920	0.0804147	0.152784	0.375761	Lims1
1990	ENSMUSG00000019923	-0.401629	1.20049e-07	1.20674e-05	Zwint
1991	ENSMUSG00000019927	0.15076	0.124479	0.331501	Ube2d1
1992	ENSMUSG00000019929	0.148973	0.331256	0.585272	Dcn
1993	ENSMUSG00000019933	0.883813	0.253813	0.505009	Mrln
1994	ENSMUSG00000019935	0.467362	0.321274	0.576675	Slc17a8
1995	ENSMUSG00000019936	0.3089	0.592971	NA	Epyc
1996	ENSMUSG00000019942	-0.207819	0.485287	0.716563	Cdk1
1997	ENSMUSG00000019943	0.212095	0.0670996	0.227614	Atp2b1
1998	ENSMUSG00000019944	0.0468244	0.567377	0.773936	Rhobtb1
1999	ENSMUSG00000019945	-2.55454	0.00105989	NA	Cabcoco1
[truncated: 19,435 more rows]

## Sheet: Info
Dataset EV5 scWAT RNAseq differentially expressed genes
