# Supplementary material for: Limited oxygen in standard cell culture alters metabolism and function of differentiated cells
Source: EMBO J. 2024 Apr 5;43(11):4. doi: 10.1038/s44318-024-00084-7 (PMC11148168; doi:10.1038/s44318-024-00084-7)
Supplement: Supplementary file 7 — Source data Fig. 1 [file 44318_2024_84_MOESM7_ESM.zip]

Archive with 36 entries (26 files):
- Figure 1/
- Figure 1/.DS_Store
- __MACOSX/Figure 1/._.DS_Store
- Figure 1/1H/
- Figure 1/1F/
- Figure 1/1A/
- Figure 1/1G/
- Figure 1/1B/
- Figure 1/1E/
- Figure 1/1D/
- Figure 1/1H/Glucose and lactate concs.xls
- __MACOSX/Figure 1/1H/._Glucose and lactate concs.xls
- Figure 1/1F/Resipher OCR.xls
- __MACOSX/Figure 1/1F/._Resipher OCR.xls
- Figure 1/1F/.DS_Store
- __MACOSX/Figure 1/1F/._.DS_Store
- Figure 1/1F/Replicate/
- Figure 1/1A/Resipher OCR.xls
- __MACOSX/Figure 1/1A/._Resipher OCR.xls
- Figure 1/1A/.DS_Store
- __MACOSX/Figure 1/1A/._.DS_Store
- Figure 1/1A/Replicate/
- Figure 1/1G/Resipher OCR 1% O2.xls
- __MACOSX/Figure 1/1G/._Resipher OCR 1% O2.xls
- Figure 1/1B/Resipher OCR.xls
- __MACOSX/Figure 1/1B/._Resipher OCR.xls
- Figure 1/1E/Oroboros O2 conc and OCR.xls
- __MACOSX/Figure 1/1E/._Oroboros O2 conc and OCR.xls
- Figure 1/1D/.DS_Store
- __MACOSX/Figure 1/1D/._.DS_Store
- Figure 1/1D/Resipher O2 conc.xls
- __MACOSX/Figure 1/1D/._Resipher O2 conc.xls
- Figure 1/1F/Replicate/Resipher OCR_replicate.xls
- __MACOSX/Figure 1/1F/Replicate/._Resipher OCR_replicate.xls
- Figure 1/1A/Replicate/Resipher OCR_replicate.xls
- __MACOSX/Figure 1/1A/Replicate/._Resipher OCR_replicate.xls
