# Supplementary material for: Limited oxygen in standard cell culture alters metabolism and function of differentiated cells
Source: EMBO J. 2024 Apr 5;43(11):4. doi: 10.1038/s44318-024-00084-7 (PMC11148168; doi:10.1038/s44318-024-00084-7)
Supplement: Supplementary file 7 — Source data Fig. 1 [file 44318_2024_84_MOESM7_ESM.zip › Figure 1/1H/Glucose and lactate concs.xls]

## Sheet: README
Extracellular medium glucose and lactate measurements from 3T3-L1 adipocytes (n = 6 biological replicates), primary subcutaneous white adipose tissue (scAdips) (n = 4 biological replicates), and human adipocytes (n = 5 biological replicates) 16 h after medium volume change. High = 1 mL, Mid = 0.67 mL, Low = 0.33 mL (in a 12-well plate).

## Sheet: 3T3-L1
	Glucose uptake						Lactate produced
High	1.61842	1.85526	1.64474	1.48684	1.75	1.98684	1.46579	1.65789	1.35263	1.31316	1.74737	2.10789
Mid	1.01842	1.00263	1.09737	1.11316	1.23947	1.31842	0.47684	0.46105	0.74368	0.75947	0.87947	1.16526
Low	0.80132	0.80921	0.84079	0.83289	0.78553	0.84079	0.24632	0.27868	0.28184	0.30553	0.24395	0.34658

## Sheet: scAdips
	Glucose uptake				Lactate produced
High	3	3.28947	3.21053	3.21053	3.36842	3.73947	3.83947	3.67632
Low	1.8	1.76842	1.75263	1.75263	1.01132	0.978158	1.06816	1.11947

## Sheet: Human adips
	Glucose uptake					Lactate produced
High	0.210526	0.289474	0.236842	0.210526	0.236842	0.226316	0.221053	0.242105	0.218421	0.213158
Low	0.236842	0.276316	0.244737	0.276316	0.307895	0.142895	0.109737	0.161842	0.108947	0.081316
