# Supplementary material for: Limited oxygen in standard cell culture alters metabolism and function of differentiated cells
Source: EMBO J. 2024 Apr 5;43(11):4. doi: 10.1038/s44318-024-00084-7 (PMC11148168; doi:10.1038/s44318-024-00084-7)
Supplement: Supplementary file 7 — Source data Fig. 1 [file 44318_2024_84_MOESM7_ESM.zip › Figure 1/1F/Resipher OCR.xls]

## Sheet: README
3T3-L1 adipocyte OCR at different medium volumes, AA treatment, or medium only conditions in 96-well plates. Baseline OCR (at 100 µL medium) was measured for 6 h before altering medium volumes or starting AA and medium only treatments (representative of n = 3 biological replicates).

## Sheet: Sheet2
Time (hours)	200	100	50	33	AA	Media
0.00167	304.573	322.274	358.242	336.886	268.41	276
0.25167	284.953	301.396	333.121	313.122	257.109	262.434
0.50167	255.453	272.248	296.997	281.808	231.414	244.41
0.75167	245.743	262.24	284.017	269.901	224.551	240.061
1.00167	227.423	243.479	262.373	254.763	210.193	227.137
1.25167	221.666	238.695	255.481	249.966	207.817	224.135
1.50167	208.741	225.542	241.656	242.673	197.102	214.794
1.75167	205.861	222.43	238.374	242.034	195.042	213.495
2.00167	196.326	212.872	228.947	237.605	186.605	205.48
2.25167	194.624	211.657	227.751	238.795	186.235	204.556
2.50167	187.653	204.894	221.097	235.994	178.99	197.897
2.75167	187.172	204.333	221.165	238.123	178.546	197.768
3.00167	181.694	199.394	216.502	235.248	172.998	192.464
3.25167	181.777	200.414	217.467	237.436	173.135	192.906
3.50167	177.275	196.911	214.176	234.981	169.448	189.616
3.75167	177.804	198.28	215.908	237.498	170.842	191.042
4.00167	174.687	195.76	213.097	235.096	167.432	188.111
4.25167	175.744	197.632	215.208	237.695	168.518	189.618
4.50167	174.401	195.558	212.466	235.205	165.805	186.732
4.75167	176.163	197.749	214.563	237.795	167.434	188.502
5.00167	175.302	196.125	211.777	235.286	165.642	184.898
5.25167	177.915	198.457	213.952	237.794	167.649	186.179
5.50167	176.9	196.887	211.233	234.87	166.224	182.809
5.75167	179.559	199.411	213.472	237.29	168.125	184.032
6.00167
6.25167
6.50167
6.75167
7.00167	216.492	236.884	332.818	274.818	66.3708	39.5528
7.25167	297.725	278.171	370.688	301.138	71.6683	46.2967
7.50167	248.892	250.887	363.06	307.483	59.1588	29.3945
7.75167	238.505	246.737	383.079	325.818	58.91	27.131
8.00167	214.483	228.778	383.439	331.711	52.7746	22.3909
8.25167	205.932	224.742	394.137	343.307	52.5347	20.8743
8.50167	191.227	212.545	394.819	345.99	47.9816	18.3986
8.75167	186.846	209.801	402.463	354.734	48.0875	17.2639
9.00167	176.213	201.99	401.596	354.37	44.0169	14.5329
9.25167	174.599	201.164	407.982	361.543	43.9774	13.6905
9.50167	166.698	195.93	405.356	359.112	40.3625	11.8093
9.75167	165.447	196.187	410.957	364.944	40.1078	10.7906
10.0017	160.247	192.689	406.616	361.341	37.3276	9.51054
10.2517	160.206	194.13	410.196	367.16	37.2196	8.77902
10.5017	155.86	192.337	404.995	363.368	34.7755	7.53822
10.7517	156.351	194.431	411.553	369.033	34.4625	6.79901
11.0017	153.503	193.083	406.602	365.085	32.3477	6.41159
11.2517	154.739	195.727	411.916	370.886	32.22	5.92719
11.5017	151.954	194.885	407.546	366.912	30.3933	5.37483
11.7517	153.305	197.652	412.954	372.658	30.2574	4.64226
12.0017	150.645	196.739	408.18	368.594	28.9953	4.76255
12.2517	151.878	199.663	413.567	374.623	28.9839	4.17975
12.5017	149.758	198.683	409.083	371.308	27.71	4.21208
12.7517	151.285	201.622	414.731	377.754	27.651	3.94542
13.0017	149.214	200.627	410.013	374.359	26.4387	3.68895
13.2517	150.828	203.474	415.564	380.881	26.4349	3.21121
13.5017	148.755	201.679	410.922	377.779	25.4659	3.20326
13.7517	150.282	204.315	416.41	384.555	25.5447	2.95277
14.0017	148.332	202.29	411.499	381.298	24.7483	2.67525
14.2517	149.939	204.654	416.684	388.081	24.7795	2.5864
14.5017	148.374	202.412	411.927	384.898	23.9793	2.08987
14.7517	150.038	204.692	416.72	391.082	24.0778	1.86506
15.0017	148.436	202.396	412.234	388.087	23.2788	1.66214
15.2517	150.245	204.682	417.439	394.735	23.3304	1.69396
15.5017	148.712	202.223	412.723	391.335	22.9524	1.42124
15.7517	150.421	204.414	417.686	398.04	23.1474	1.1649
16.0017	149.188	202.002	412.909	394.457	22.5136	1.14386
16.2517	151.143	204.269	418.084	401.184	22.6067	1.23778
16.5017	149.882	201.667	412.967	397.586	22.1542	1.33491
16.7517	151.744	203.767	418.006	404.439	22.3671	1.41469
17.0017	150.608	201.269	413.329	401.182	21.8627	1.10633
17.2517	152.698	203.459	418.444	408.284	21.9674	0.978797
17.5017	150.569	200.844	413.542	405.026	21.5389	1.09823
17.7517	152.13	202.879	418.601	411.988	21.7369	1.11304
18.0017	149.936	200.265	413.79	408.414	21.2806	1.1245
18.2517	151.321	202.463	419.128	415.782	21.4447	1.19948
18.5017	148.952	200.18	414.173	413.145	21.0792	1.08334
18.7517	150.243	202.179	418.605	419.791	21.3331	1.2147
19.0017	148.189	199.75	413.648	416.355	20.8148	0.852994
19.2517	149.705	201.984	418.573	423.548	20.9682	0.804931
19.5017	147.607	199.778	413.514	419.997	20.598	0.611721
19.7517	149.114	202.07	418.468	427.36	20.7311	0.556188
20.0017	146.493	199.608	413.197	423.964	20.3104	0.452669
20.2517	147.649	201.739	417.758	431.336	20.4413	0.262522
20.5017	145.03	199.389	412.756	427.931	20.1401	0.240201
20.7517	146.07	201.58	417.615	435.623	20.1538	0.360935
21.0017	143.273	199.049	412.545	432.106	19.8428	0.383975
21.2517	144.398	201.101	417.254	439.803	19.964	0.274992
21.5017	141.789	198.701	412.117	436.748	19.4796	0.0307123
21.7517	142.752	200.974	416.57	444.498	19.5565	0.00897412
22.0017	140.701	198.725	411.538	441.262	19.1213	-0.0240026
22.2517	142.089	200.908	416.032	448.95	19.2116	0.613502
22.5017	140.636	198.586	411.051	445.001	18.7726	0.659762
22.7517	142.25	200.87	415.706	452.446	18.8927	0.673512
23.0017	140.796	198.588	410.654	448.3	18.4544	0.660157
23.2517	142.487	200.849	415.13	455.585	18.5852	0.640739
23.5017	140.847	198.334	410.182	451.534	18.0732	0.59049
23.7517	142.425	200.422	414.608	458.936	18.2208	0.670633
24.0017	140.656	198.029	409.538	454.62	17.7625	0.457422
24.2517	142.138	200.323	413.95	461.894	17.8907	0.546667
24.5017	140.631	197.657	408.804	457.551	17.392	0.406362
24.7517	142.286	199.648	413.115	464.689	17.52	0.349499
25.0017	140.412	197.289	408.121	460.188	17.1192	0.197982
25.2517	141.726	199.574	412.545	467.225	17.2215	0.461735
25.5017	139.891	197.24	407.711	461.944	16.7777	0.268677
25.7517	141.397	199.247	412.135	468.577	16.8902	0.336473
26.0017	139.566	196.8	407.552	463.207	16.5557	0.256339
26.2517	140.91	199.104	411.853	469.806	16.6861	0.369303
26.5017	139.125	196.729	406.862	464.591	16.3527	0.171961
26.7517	140.625	198.899	411.127	471.248	16.4151	0.222269
27.0017	139.001	196.576	406.155	465.389	15.9898	0.333058
27.2517	140.538	198.826	410.238	472.049	15.997	0.214055
27.5017	138.722	196.404	405.532	466.564	15.5781	-0.0543374
27.7517	140.179	198.459	409.902	472.977	15.6784	0.123372
28.0017	138.315	195.991	405.057	467.367	15.2247	0.0607025
28.2517	139.701	198.135	409.307	474.06	15.322	0.192869
28.5017	137.888	195.772	404.689	468.302	15.0197	0.0499578
28.7517	139.676	198.508	410.29	477.215	15.2832	0.307608
