# Supplementary material for: Limited oxygen in standard cell culture alters metabolism and function of differentiated cells
Source: EMBO J. 2024 Apr 5;43(11):4. doi: 10.1038/s44318-024-00084-7 (PMC11148168; doi:10.1038/s44318-024-00084-7)
Supplement: Supplementary file 7 — Source data Fig. 1 [file 44318_2024_84_MOESM7_ESM.zip › Figure 1/1A/Resipher OCR.xls]

## Sheet: README
3T3-L1 adipocyte oxygen consumption rate (OCR) under control (100 µL), mitochondrial complex III inhibitor antimycin A (AA) treatment, or cell-free/medium only conditions (96-well plate). Baseline OCR was measured for 6 h before starting AA treatment and removing cells from medium-only wells (representative of n = 3 biological replicates).

## Sheet: Sheet1
Time (hours)	100	AA	Media
0.00167	322.274	268.41	276
0.25167	301.396	257.109	262.434
0.50167	272.248	231.414	244.41
0.75167	262.24	224.551	240.061
1.00167	243.479	210.193	227.137
1.25167	238.695	207.817	224.135
1.50167	225.542	197.102	214.794
1.75167	222.43	195.042	213.495
2.00167	212.872	186.605	205.48
2.25167	211.657	186.235	204.556
2.50167	204.894	178.99	197.897
2.75167	204.333	178.546	197.768
3.00167	199.394	172.998	192.464
3.25167	200.414	173.135	192.906
3.50167	196.911	169.448	189.616
3.75167	198.28	170.842	191.042
4.00167	195.76	167.432	188.111
4.25167	197.632	168.518	189.618
4.50167	195.558	165.805	186.732
4.75167	197.749	167.434	188.502
5.00167	196.125	165.642	184.898
5.25167	198.457	167.649	186.179
5.50167	196.887	166.224	182.809
5.75167	199.411	168.125	184.032
6.00167
6.25167
6.50167
6.75167
7.00167	236.884	66.3708	39.5528
7.25167	278.171	71.6683	46.2967
7.50167	250.887	59.1588	29.3945
7.75167	246.737	58.91	27.131
8.00167	228.778	52.7746	22.3909
8.25167	224.742	52.5347	20.8743
8.50167	212.545	47.9816	18.3986
8.75167	209.801	48.0875	17.2639
9.00167	201.99	44.0169	14.5329
9.25167	201.164	43.9774	13.6905
9.50167	195.93	40.3625	11.8093
9.75167	196.187	40.1078	10.7906
10.0017	192.689	37.3276	9.51054
10.2517	194.13	37.2196	8.77902
10.5017	192.337	34.7755	7.53822
10.7517	194.431	34.4625	6.79901
11.0017	193.083	32.3477	6.41159
11.2517	195.727	32.22	5.92719
11.5017	194.885	30.3933	5.37483
11.7517	197.652	30.2574	4.64226
12.0017	196.739	28.9953	4.76255
12.2517	199.663	28.9839	4.17975
12.5017	198.683	27.71	4.21208
12.7517	201.622	27.651	3.94542
13.0017	200.627	26.4387	3.68895
13.2517	203.474	26.4349	3.21121
13.5017	201.679	25.4659	3.20326
13.7517	204.315	25.5447	2.95277
14.0017	202.29	24.7483	2.67525
14.2517	204.654	24.7795	2.5864
14.5017	202.412	23.9793	2.08987
14.7517	204.692	24.0778	1.86506
15.0017	202.396	23.2788	1.66214
15.2517	204.682	23.3304	1.69396
15.5017	202.223	22.9524	1.42124
15.7517	204.414	23.1474	1.1649
16.0017	202.002	22.5136	1.14386
16.2517	204.269	22.6067	1.23778
16.5017	201.667	22.1542	1.33491
16.7517	203.767	22.3671	1.41469
17.0017	201.269	21.8627	1.10633
17.2517	203.459	21.9674	0.978797
17.5017	200.844	21.5389	1.09823
17.7517	202.879	21.7369	1.11304
18.0017	200.265	21.2806	1.1245
18.2517	202.463	21.4447	1.19948
18.5017	200.18	21.0792	1.08334
18.7517	202.179	21.3331	1.2147
19.0017	199.75	20.8148	0.852994
19.2517	201.984	20.9682	0.804931
19.5017	199.778	20.598	0.611721
19.7517	202.07	20.7311	0.556188
20.0017	199.608	20.3104	0.452669
20.2517	201.739	20.4413	0.262522
20.5017	199.389	20.1401	0.240201
20.7517	201.58	20.1538	0.360935
21.0017	199.049	19.8428	0.383975
21.2517	201.101	19.964	0.274992
21.5017	198.701	19.4796	0.0307123
21.7517	200.974	19.5565	0.00897412
22.0017	198.725	19.1213	-0.0240026
22.2517	200.908	19.2116	0.613502
22.5017	198.586	18.7726	0.659762
22.7517	200.87	18.8927	0.673512
23.0017	198.588	18.4544	0.660157
23.2517	200.849	18.5852	0.640739
23.5017	198.334	18.0732	0.59049
23.7517	200.422	18.2208	0.670633
24.0017	198.029	17.7625	0.457422
24.2517	200.323	17.8907	0.546667
24.5017	197.657	17.392	0.406362
24.7517	199.648	17.52	0.349499
25.0017	197.289	17.1192	0.197982
25.2517	199.574	17.2215	0.461735
25.5017	197.24	16.7777	0.268677
25.7517	199.247	16.8902	0.336473
26.0017	196.8	16.5557	0.256339
26.2517	199.104	16.6861	0.369303
26.5017	196.729	16.3527	0.171961
26.7517	198.899	16.4151	0.222269
27.0017	196.576	15.9898	0.333058
27.2517	198.826	15.997	0.214055
27.5017	196.404	15.5781	-0.0543374
27.7517	198.459	15.6784	0.123372
28.0017	195.991	15.2247	0.0607025
28.2517	198.135	15.322	0.192869
28.5017	195.772	15.0197	0.0499578
28.7517	198.508	15.2832	0.307608
