# Supplementary material for: Limited oxygen in standard cell culture alters metabolism and function of differentiated cells
Source: EMBO J. 2024 Apr 5;43(11):4. doi: 10.1038/s44318-024-00084-7 (PMC11148168; doi:10.1038/s44318-024-00084-7)
Supplement: Supplementary file 7 — Source data Fig. 1 [file 44318_2024_84_MOESM7_ESM.zip › Figure 1/1G/Resipher OCR 1% O2.xls]

## Sheet: README
OCR under 1% oxygen with different medium volumes in 96-well plates (n = 4 biological replicates).

## Sheet: Sheet2
100				50				AA				Media
14.8767	12.837	12.1907	12.3928	24.6353	27.1319	23.6821	31.5555	12.9156	12.934	13.925	17.1301	0.9679	-0.252843	0.285748	1.58881
