# Supplementary material for: Limited oxygen in standard cell culture alters metabolism and function of differentiated cells
Source: EMBO J. 2024 Apr 5;43(11):4. doi: 10.1038/s44318-024-00084-7 (PMC11148168; doi:10.1038/s44318-024-00084-7)
Supplement: Supplementary file 7 — Source data Fig. 1 [file 44318_2024_84_MOESM7_ESM.zip › Figure 1/1B/Resipher OCR.xls]

## Sheet: README
OCR of 3T3-L1 adipocytes after 20 h of medium change. (n = 3 biological replicates)

## Sheet: Sheet1
Media			100			AA
1.06076	0.307608	4.51257	158.481	198.508	192.839	12.2805	15.2832	10.6806
