# Supplementary material for: Limited oxygen in standard cell culture alters metabolism and function of differentiated cells
Source: EMBO J. 2024 Apr 5;43(11):4. doi: 10.1038/s44318-024-00084-7 (PMC11148168; doi:10.1038/s44318-024-00084-7)
Supplement: Supplementary file 7 — Source data Fig. 1 [file 44318_2024_84_MOESM7_ESM.zip › Figure 1/1E/Oroboros O2 conc and OCR.xls]

## Sheet: README
Oroboros measurements showing oxygen concentration and rate of OCR of 3T3-L1 adipocytes in a closed system (n = 3 biological replicates).

## Sheet: Sheet1
Time (min)	[O2]	JO2		Time (min)	[O2]	JO2		Time (min)	[O2]	JO2
0.03	213.621	0.3495		0.03	213.383	-1.5187		0	213.026	4.1998
0.07	213.566	1.5928		0.07	213.433	-1.687		0.03	213.07	4.7477
0.1	213.561	2.75		0.1	213.45	-1.9108		0.07	213.072	5.1962
0.13	213.742	3.4768		0.13	213.416	-2.0782		0.1	212.995	5.6456
0.17	213.819	4.076		0.17	213.327	-2.1892		0.13	212.91	6.2445
0.2	213.832	4.633		0.2	213.31	-2.1331		0.17	212.823	6.9931
0.23	213.883	5.0182		0.23	213.327	-2.0774		0.2	212.823	7.7407
0.27	213.922	5.3178		0.27	213.355	-2.0217		0.23	212.868	8.2885
0.3	213.973	5.403		0.3	213.355	-2.0217		0.27	212.919	8.5871
0.33	213.922	5.6178		0.33	213.304	-1.8535		0.3	212.892	8.9363
0.37	213.879	5.7896		0.37	213.249	-1.6292		0.33	212.846	9.3853
0.4	213.909	5.9179		0.4	213.237	-1.2377		0.37	212.867	9.7838
0.43	213.874	6.004		0.43	213.254	-0.9583		0.4	212.837	10.2826
0.47	213.853	6.047		0.47	213.226	-0.7343		0.43	212.792	10.8811
0.5	213.87	6.0469		0.5	213.131	-0.3979		0.47	212.75	11.4298
0.53	213.883	6.0467		0.53	213.036	0.0504		0.5	212.739	11.8287
0.57	213.9	5.918		0.57	213.019	0.3302		0.53	212.731	2.0595
0.6	213.874	5.8325		0.6	213.025	0.7775		0.57	212.719	4.4023
0.63	213.832	5.8758		0.63	213.047	1.2246		0.6	212.726	5.5486
0.67	213.802	5.9618		0.67	213.126	1.5593		0.63	212.721	6.2464
0.7	213.789	6.0048		0.7	213.159	1.8386		0.67	212.694	6.8947
0.73	213.776	5.8764		0.73	213.114	2.1745		0.7	212.64	7.4933
0.77	213.742	5.791		0.77	213.042	2.5108		0.73	212.63	8.0417
0.8	213.72	5.6626		0.8	212.997	2.7349		0.77	212.644	8.4403
0.83	213.716	5.5341		0.83	212.98	3.0146		0.8	212.705	8.4895
0.87	213.694	5.3629		0.87	212.963	3.2944		0.83	212.644	8.4403
0.9	213.699	5.1057		0.9	212.919	3.7422		0.87	212.478	8.5417
0.93	213.686	4.8487		0.93	212.885	4.1899		0.9	212.366	8.792
0.97	213.647	4.6348		0.97	212.868	4.5815		0.93	212.43	8.7914
1	213.647	4.3777		1	212.896	4.9167		0.97	212.509	8.5413
1.03	213.664	4.0775		1.03	212.913	5.1402		1	212.534	8.1423
1.07	213.686	3.6916		1.07	212.902	5.3081		1.03	212.465	7.8938
1.1	213.677	3.1774		1.1	212.88	5.532		1.07	212.396	7.6951
1.13	213.651	2.7491		1.13	212.846	5.756		1.1	212.403	7.5455
1.17	213.669	2.2775		1.17	212.84	6.0356		1.13	212.429	7.2961
1.2	213.656	1.7634		1.2	212.835	6.3153		1.17	212.42	7.1466
1.23	213.66	1.1205		1.23	212.868	6.4268		1.2	212.361	7.1971
1.27	213.634	0.5207		1.27	212.868	6.4268		1.23	212.319	7.1975
1.3	213.587	-0.6359		1.3	212.84	6.3711		1.27	212.329	7.1475
1.33	213.574	0.4356		1.33	212.807	6.3155		1.3	212.378	7.0474
1.37	213.544	1.0359		1.37	212.801	6.2597		1.33	212.379	6.8978
1.4	213.553	1.7644		1.4	212.807	6.0359		1.37	212.371	6.6487
1.43	213.557	2.4929		1.43	212.824	5.7003		1.4	212.351	6.3
1.47	213.531	2.8789		1.47	212.818	5.4207		1.43	212.297	6.2008
1.5	213.497	3.2221		1.5	212.768	5.3094		1.47	212.319	6.1508
1.53	213.471	3.5223		1.53	212.701	5.2542		1.5	212.344	6.1007
1.57	213.467	3.6938		1.57	212.645	5.3106		1.53	212.301	6.151
1.6	213.506	3.6934		1.6	212.622	5.199		1.57	212.315	6.0013
1.63	213.471	3.608		1.63	212.645	5.031		1.6	212.304	5.7522
1.67	213.454	3.6082		1.67	212.684	4.807		1.63	212.346	5.4029
1.7	213.467	3.6081		1.7	212.689	4.6392		1.67	211.498	6.6574
1.73	213.437	3.6084		1.73	212.661	4.4717		1.7	211.84	7.1026
1.77	213.424	3.6085		1.77	212.639	4.2483		1.73	212.582	6.1481
1.8	213.394	3.6945		1.8	212.645	4.0245		1.77	212.776	4.95
1.83	213.403	3.6944		1.83	212.622	3.9688		1.8	212.786	3.7536
1.87	213.45	3.5225		1.87	212.594	4.1369		1.83	212.716	2.7575
1.9	213.42	3.3085		1.9	212.628	4.1924		1.87	212.623	1.9111
1.93	213.403	3.1802		1.93	212.656	4.1362		1.9	212.541	1.2141
1.97	213.394	3.0517		1.97	212.645	4.0245		1.93	212.43	0.7168
2	213.356	3.0521		2	212.611	3.8571		1.97	212.332	0.3688
2.03	213.313	3.0953		2.03	212.561	3.578		2	212.274	0.17
2.07	213.296	3.1384		2.07	212.555	3.4103		2.03	212.21	0.1208
2.1	213.292	3.2241		2.1	212.6	3.1862		2.07	212.143	0.1714
2.13	213.283	3.3528		2.13	212.583	3.0745		2.1	212.067	0.3216
2.17	213.287	3.3956		2.17	212.527	3.0751		2.13	212.002	0.422
2.2	213.3	3.4383		2.2	212.438	3.1878		2.17	211.963	0.6217
2.23	213.292	3.4384		2.23	212.399	3.4119		2.2	211.92	1.1206
2.27	213.279	3.4814		2.27	212.438	3.5793		2.23	211.903	1.8684
2.3	213.287	3.5242		2.3	212.499	3.6346		2.27	211.861	2.5168
2.33	213.283	3.5242		2.33	212.544	3.5223		2.3	211.829	3.0156
2.37	213.232	3.5676		2.37	212.55	3.3545		2.33	211.84	3.3643
2.4	212.533	4.8174		2.4	212.376	3.468		2.37	211.799	3.8632
2.43	213.609	3.9924		2.43	211.493	5.2103		2.4	211.774	4.4616
2.47	214.14	2.2299		2.47	212.018	5.932		2.43	211.739	5.06
2.5	214.153	0.4727		2.5	212.796	5.1414		2.47	210.57	7.7134
2.53	214.071	-1.0693		2.53	213.17	3.6278		2.5	198.022	33.3087
2.57	213.99	-2.4399		2.57	213.333	1.8368		2.53	202.15	49.8652
2.6	213.913	-3.5962		2.6	213.372	0.0471		2.57	205.925	58.6995
2.63	213.862	-4.4957		2.63	213.377	-1.6864		2.6	210.008	59.4562
2.67	213.064	-3.9306		2.67	213.349	-3.3078		2.63	213.305	53.8408
2.7	196.273	27.5653		2.7	213.321	-4.7614		2.67	215.556	44.1986
2.73	199.368	51.5338		2.73	213.299	-6.1032		2.7	217	32.2716
2.77	199.436	74.0756		2.77	213.26	-7.3889		2.73	217.868	19.204
2.8	201.643	91.2817		2.8	213.237	-8.6189		2.77	218.376	5.841
2.83	203.996	103.129		2.83	213.215	-9.6252		2.8	218.62	-7.4197
2.87	205.873	110.696		2.87	213.204	-10.4638		2.83	218.654	-20.2298
2.9	207.167	115.226		2.9	213.176	-11.0786		2.87	218.565	-32.1414
2.93	208.046	117.446		2.93	213.176	-11.5819		2.9	218.355	-43.1546
2.97	208.736	117.996		2.97	209.34	-5.057		2.93	218.06	-53.0206
3	209.237	117.22		3	197.569	22.6841		2.97	217.749	-61.8896
3.03	209.524	115.502		3.03	199.23	45.8734		3	217.401	-67.967
3.07	209.679	113.187		3.07	200.248	65.9378		3.03	217.026	-73.446
3.1	209.777	110.357		3.1	203.318	79.2715		3.07	216.647	-79.224
3.13	209.854	107.099		3.13	206.449	86.0062		3.1	216.162	-84.0539
3.17	209.859	103.457		3.17	208.921	87.6591		3.13	215.715	-87.7877
3.2	209.769	99.6003		3.2	210.766	85.6835		3.17	215.261	-90.2753
3.23	209.657	95.6586		3.23	211.957	81.2541		3.2	214.802	-91.4669
3.27	209.529	91.6314		3.27	212.818	75.2063		3.23	214.343	-91.5122
3.3	209.374	87.5188		3.3	213.383	68.0991		3.27	213.901	-90.3614
3.33	209.122	83.5785		3.33	213.78	60.4344		3.3	213.451	-88.0641
3.37	208.929	79.6805		3.37	213.987	52.6038		3.33	212.972	-84.6201
3.4	208.744	75.7396		3.4	214.065	44.7745		3.37	212.5	-80.1794
3.43	208.522	71.7562		3.43	214.048	37.0021		3.4	212.011	-74.6917
3.47	208.286	67.8158		3.47	213.914	29.6782		3.43	211.545	-68.1576
3.5	208.076	63.7894		3.5	213.769	22.8017		3.47	211.08	-60.7762
3.53	207.729	59.8501		3.53	213.551	16.6529		3.5	210.613	-52.4976
3.57	207.416	55.9961		3.57	213.349	11.0631		3.53	210.211	-43.5218
3.6	207.189	52.0128		3.6	213.098	5.9212		3.57	209.812	-33.9977
3.63	206.932	47.944		3.63	212.857	1.1706		3.6	209.397	-23.7757
3.67	206.687	43.7037		3.67	212.606	-3.1326		3.63	208.984	-13.0055
3.7	206.426	39.4206		3.7	212.298	-6.9319		3.67	208.565	-1.7367
3.73	206.229	36.2084		3.73	211.951	-9.7803		3.7	208.198	9.9801
3.77	205.954	30.8541		3.77	211.627	-10.3362		3.73	207.821	22.0957
3.8	205.663	24.3		3.8	211.28	-11.2833		3.77	207.416	34.6104
3.83	205.38	17.403		3.83	210.911	-13.1249		3.8	207.048	49.6667
3.87	205.162	10.291		3.87	210.593	-15.3026		3.83	206.693	89.1959
3.9	204.9	2.9223		3.9	210.257	-17.3682		3.87	206.32	122.246
3.93	204.686	-4.704		3.93	209.922	-19.2101		3.9	205.963	149.115
3.97	204.416	-12.6297		3.97	209.552	-20.7162		3.93	205.616	168.756
4	204.116	-19.398		4	209.183	-21.8868		3.97	205.281	182.267
4.03	203.88	5.761		4.03	208.859	-22.7223		4	204.952	191.242
4.07	203.709	25.9909		4.07	208.518	-23.334		4.03	204.644	197.077
4.1	203.465	46.9501		4.1	208.177	-23.722		4.07	204.328	200.619
4.13	203.276	64.3945		4.13	207.858	-23.9425		4.1	203.999	202.566
4.17	203.023	77.8968		4.17	207.511	-23.9949		4.13	203.673	203.217
4.2	202.749	88.2279		4.2	207.159	-23.9355		4.17	203.317	203.121
4.23	202.539	96.1584		4.23	206.84	-23.7646		4.2	202.964	202.377
4.27	202.307	102.375		4.27	206.522	-23.6495		4.23	202.668	201.084
4.3	202.08	107.134		4.3	206.181	-16.1531		4.27	202.409	199.392
4.33	201.909	110.65		4.33	205.817	14.3817		4.3	202.089	197.451
4.37	201.703	113.266		4.37	205.526	43.0146		4.33	201.797	195.211
4.4	201.515	115.24		4.4	205.292	70.6963		4.37	201.534	192.672
4.43	201.343	116.527		4.43	205.023	93.4576		4.4	201.267	189.933
4.47	201.189	117.171		4.47	204.749	110.851		4.43	200.974	187.245
4.5	200.962	117.431		4.5	204.475	123.826		4.47	200.7	184.456
4.53	200.73	117.433		4.53	204.184	133.391		4.5	200.449	181.568
4.57	200.52	117.178		4.57	203.933	140.44		4.53	200.231	178.629
4.6	200.357	116.623		4.6	203.709	145.586		4.57	200.059	175.491
4.63	200.199	115.81		4.63	203.474	149.167		4.6	199.833	172.253
4.67	199.989	114.998		4.67	203.2	151.575		4.63	199.573	169.066
4.7	199.817	113.971		4.7	202.971	152.975		4.67	199.331	165.928
4.73	199.62	112.859		4.73	202.764	153.592		4.7	199.102	162.89
4.77	199.475	111.574		4.77	202.524	153.65		4.73	198.901	159.852
4.8	199.312	110.162		4.8	202.272	153.317		4.77	198.681	156.863
4.83	199.123	108.707		4.83	202.026	152.593		4.8	198.448	154.025
4.87	198.956	107.337		4.87	201.791	151.645		4.83	198.208	151.335
4.9	198.845	105.967		4.9	201.595	150.36		4.87	198	148.646
4.93	198.678	104.554		4.93	201.405	148.797		4.9	197.827	145.857
4.97	198.523	103.098		4.97	201.148	147.01		4.93	197.625	143.117
5	198.442	101.471		5	200.902	145.111		4.97	197.444	140.427
5.03	198.313	99.8006		5.03	200.695	143.1		5	197.287	137.738
5.07	198.142	98.088		5.07	200.488	141.033		5.03	197.116	134.998
5.1	198.022	96.375		5.1	200.298	138.854		5.07	196.917	132.308
5.13	197.919	94.6189		5.13	200.102	136.619		5.1	196.73	129.718
5.17	197.79	92.9488		5.17	199.873	134.497		5.13	196.582	127.128
5.2	197.58	91.3652		5.2	199.666	132.318		5.17	196.46	124.438
5.23	197.465	89.7807		5.23	199.526	130.027		5.2	196.301	121.797
5.27	197.37	88.0674		5.27	199.375	127.624		5.23	196.139	119.207
5.3	197.246	86.4401		5.3	199.191	125.277		5.27	196.015	116.567
5.33	197.109	84.9415		5.33	199.034	122.986		5.3	195.876	113.976
5.37	197.062	83.3563		5.37	198.9	120.583		5.33	195.719	111.386
5.4	197.028	81.5138		5.4	198.749	118.18		5.37	195.558	108.796
5.43	196.873	79.8011		5.43	198.593	115.833		5.4	195.438	106.205
5.47	196.715	78.0884		5.47	198.425	113.486		5.43	195.295	103.665
5.5	196.642	76.4177		5.5	198.251	111.251		5.47	195.184	101.174
5.53	196.573	74.7899		5.53	198.112	109.016		5.5	195.032	98.8325
5.57	196.458	73.2054		5.57	198.028	106.78		5.53	194.918	96.5907
5.6	196.35	71.6636		5.6	197.95	104.432		5.57	194.799	94.349
5.63	196.256	70.2074		5.63	197.888	102.084		5.6	194.658	92.1573
5.67	196.222	68.5792		5.67	197.787	99.7928		5.63	194.528	90.115
5.7	196.153	66.9514		5.7	197.619	97.6696		5.67	194.39	88.1725
5.73	196.076	65.2808		5.73	197.435	95.5465		5.7	194.247	86.2799
5.77	195.943	63.6964		5.77	197.262	93.5352		5.73	194.322	84.0861
5.8	195.845	62.0689		5.8	197.116	91.5795		5.77	194.517	81.4424
5.83	195.815	60.4406		5.83	197.027	89.6233		5.8	193.369	80.8059
5.87	195.823	58.7691		5.87	196.971	87.6108		5.83	192.753	81.1112
5.9	195.699	57.2276		5.9	196.865	85.5988		5.87	192.211	82.1134
5.93	195.588	55.8144		5.93	196.731	83.5871		5.9	191.724	83.6136
5.97	195.528	54.315		5.97	196.579	81.6874		5.93	191.233	85.6122
6	195.519	52.8152		6	196.457	79.8434		5.97	190.548	88.5598
6.03	195.455	51.3158		6.03	196.367	77.999		6	189.988	92.1541
6.07	195.399	49.945		6.07	195.97	76.6609		6.03	189.095	96.9979
6.1	195.36	48.4883		6.1	195.383	76.2754		6.07	188.353	102.588
6.13	195.309	47.0745		6.13	194.857	76.6161		6.1	187.638	108.925
6.17	195.078	46.0483		6.17	194.32	77.6839		6.13	186.98	115.91
6.2	194.49	46.0541		6.2	193.739	79.591		6.17	186.317	123.492
6.23	193.822	47.0894		6.23	193.157	82.169		6.2	185.634	131.574
6.27	193.02	49.4116		6.27	192.648	85.2496		6.23	184.963	140.054
6.3	192.185	53.0628		6.3	191.989	89.2263		6.27	184.319	148.932
6.33	191.323	57.8284		6.33	191.385	93.8736		6.3	183.674	158.06
6.37	190.453	63.7942		6.37	190.747	99.2481		6.33	183.022	167.437
6.4	189.635	70.8308		6.4	190.171	105.125		6.37	182.36	176.964
6.43	188.911	78.595		6.43	189.64	111.337		6.4	181.724	186.69
6.47	188.173	87.0879		6.47	189.087	117.997		6.43	181.099	196.465
6.5	187.406	96.3097		6.5	188.505	125.049		6.47	180.447	206.241
6.53	186.678	106.302		6.53	187.895	132.604		6.5	179.803	215.917
6.57	185.928	116.853		6.57	187.241	140.551		6.53	179.207	225.443
6.6	185.165	127.917		6.6	186.548	148.833		6.57	178.618	234.769
6.63	184.428	139.41		6.63	185.877	157.563		6.6	177.978	243.847
6.67	183.742	151.202		6.67	185.239	166.461		6.63	177.37	252.626
6.7	183.043	163.124		6.7	184.658	175.413		6.67	176.765	261.055
6.73	182.276	175.217		6.73	184.076	184.366		6.7	176.118	269.186
6.77	181.544	187.524		6.77	183.517	193.262		6.73	175.471	276.968
6.8	180.832	200.045		6.8	182.924	202.159		6.77	174.838	284.252
6.83	180.121	212.48		6.83	182.27	211.113		6.8	174.205	290.987
6.87	179.439	224.744		6.87	181.627	220.066		6.83	173.615	297.173
6.9	178.754	236.922		6.9	181.006	228.74		6.87	173.023	302.612
6.93	178.042	248.886		6.93	180.402	237.021		6.9	172.433	307.303
6.97	177.361	260.593		6.97	179.793	244.968		6.93	171.812	311.347
7	176.662	271.871		7	179.2	252.467		6.97	171.216	314.543
7.03	175.925	282.807		7.03	178.613	259.63		7	170.593	316.991
7.07	175.274	293.184		7.07	177.992	266.458		7.03	169.957	318.592
7.1	174.571	303.134		7.1	177.366	272.951		7.07	169.327	318.998
7.13	173.877	312.526		7.13	176.734	279.053		7.1	168.684	317.808
7.17	173.259	321.061		7.17	176.13	284.483		7.13	168.078	317.515
7.2	172.591	328.696		7.2	175.538	289.186		7.17	167.488	317.122
7.23	171.875	335.689		7.23	174.99	293.049		7.2	166.912	316.48
7.27	171.228	341.824		7.27	174.402	296.187		7.23	166.31	315.439
7.3	170.594	346.973		7.3	173.849	298.541		7.27	165.693	314.149
7.33	169.942	351.008		7.33	173.29	300.056		7.3	165.077	312.86
7.37	169.231	354.015		7.37	172.68	300.677		7.33	164.447	311.47
7.4	168.541	355.993		7.4	171.998	301.02		7.37	163.794	310.53
7.43	167.868	356.728		7.43	171.333	301.53		7.4	163.185	309.788
7.47	167.217	356.178		7.47	170.74	301.871		7.43	162.599	309.146
7.5	166.6	354.555		7.5	170.169	301.989		7.47	161.965	308.554
7.53	165.922	352.634		7.53	169.605	302.05		7.5	161.334	308.062
7.57	165.25	350.541		7.57	168.967	302.057		7.53	160.727	307.67
7.6	164.607	348.49		7.6	168.341	302.007		7.57	160.162	307.226
7.63	163.951	346.611		7.63	167.759	301.957		7.6	159.587	306.734
7.67	163.282	344.946		7.67	167.144	301.907		7.63	158.966	306.341
7.7	162.631	343.495		7.7	166.507	301.969		7.67	158.303	306.099
7.73	161.975	342.216		7.73	165.897	302.031		7.7	157.631	306.006
7.77	161.328	340.937		7.77	165.316	301.869		7.73	157.019	305.962
7.8	160.664	339.658		7.8	164.706	301.596		7.77	156.441	305.818
7.83	160.008	338.507		7.83	164.113	301.266		7.8	155.832	305.775
7.87	159.357	337.4		7.87	163.543	300.881		7.83	155.225	305.731
7.9	158.663	336.421		7.9	162.978	300.439		7.87	154.631	305.637
7.93	157.977	335.614		7.93	162.363	300.221		7.9	154.005	305.544
7.97	157.313	334.849		7.97	161.782	300.059		7.93	153.374	305.5
8	156.674	334.084		8	161.172	300.01		7.97	152.728	305.507
8.03	156.018	333.276		8.03	160.529	300.016		8	152.066	305.563
8.07	155.363	332.64		8.07	159.886	300.022		8.03	151.459	305.669
8.1	154.711	332.046		8.1	159.26	299.973		8.07	150.864	305.774
8.13	154.064	331.496		8.13	158.617	299.979		8.1	150.26	305.93
8.17	153.387	331.074		8.17	157.968	300.154		8.13	149.623	306.136
8.2	152.718	330.652		8.2	157.331	300.439		8.17	148.976	306.342
8.23	152.063	330.23		8.23	156.772	300.669		8.2	148.323	306.597
8.27	151.394	329.937		8.27	156.224	300.786		8.23	147.722	306.753
8.3	150.734	329.643		8.3	155.664	300.792		8.27	147.134	306.858
8.33	150.061	329.393		8.33	155.094	300.741		8.3	146.518	306.914
8.37	149.423	329.271		8.37	154.501	300.691		8.33	145.863	307.07
8.4	148.754	329.106		8.4	153.886	300.642		8.37	145.225	307.326
8.43	148.064	329.113		8.43	153.271	300.704		8.4	144.596	307.582
8.47	147.391	329.162		8.47	152.6	300.934		8.43	143.965	307.887
8.5	146.77	329.083		8.5	151.946	301.22		8.47	143.35	308.192
8.53	146.166	328.875		8.53	151.32	301.562		8.5	142.714	308.498
8.57	145.501	328.796		8.57	150.704	301.792		8.53	142.087	308.703
8.6	144.811	328.76		8.6	150.095	302.022		8.57	141.477	308.859
8.63	144.096	328.767		8.63	149.48	302.14		8.6	140.845	309.015
8.67	143.419	328.774		8.67	148.881	302.146		8.63	140.21	309.22
8.7	142.75	328.866		8.7	148.261	302.152		8.67	139.578	309.426
8.73	142.112	329.001		8.73	147.657	302.27		8.7	138.939	309.732
8.77	141.464	329.093		8.77	147.019	302.611		8.73	138.297	310.087
8.8	140.817	329.185		8.8	146.393	302.897		8.77	137.653	310.392
8.83	140.14	329.235		8.83	145.789	303.127		8.8	137.002	310.748
8.87	139.489	329.241		8.87	145.168	303.301		8.83	136.371	311.153
8.9	138.807	329.334		8.9	144.537	303.531		8.87	135.746	311.508
8.93	138.117	329.469		8.93	143.899	303.873		8.9	135.086	311.814
8.97	137.449	329.605		8.97	143.279	304.159		8.93	134.43	312.069
9	136.75	329.783		9	142.647	304.5		8.97	133.776	312.375
9.03	136.09	329.961		9.03	142.009	304.898		9	133.136	312.78
9.07	135.447	330.053		9.07	141.394	305.352		9.03	132.512	313.235
9.1	134.783	330.146		9.1	140.801	305.693		9.07	131.882	313.64
9.13	134.14	330.195		9.13	140.203	305.979		9.1	131.246	313.995
9.17	133.454	330.288		9.17	139.543	306.321		9.13	130.607	314.301
9.2	132.747	330.423		9.2	138.878	306.663		9.17	129.994	314.556
9.23	132.075	330.601		9.23	138.24	306.949		9.2	129.354	314.712
9.27	131.415	330.822		9.27	137.62	307.235		9.23	128.68	314.968
9.3	130.72	331.129		9.3	137.005	307.465		9.27	128.009	315.324
9.33	130.06	331.35		9.33	136.389	307.639		9.3	127.346	315.679
9.37	129.392	331.571		9.37	135.763	307.924		9.33	126.691	316.184
9.4	128.71	331.792		9.4	135.148	308.21		9.37	126.055	316.639
9.43	128.037	332.013		9.43	134.538	308.44		9.4	125.43	316.944
9.47	127.352	332.191		9.47	133.907	308.838		9.43	124.787	317.25
9.5	126.688	332.412		9.5	133.247	309.292		9.47	124.118	317.606
9.53	126.032	332.633		9.53	132.576	309.913		9.5	123.46	318.011
9.57	125.368	332.768		9.57	131.91	310.535		9.53	122.812	318.466
9.6	124.69	332.989		9.6	131.279	310.989		9.57	122.181	318.821
9.63	123.992	333.211		9.63	130.652	311.387		9.6	121.533	319.127
9.67	123.34	333.431		9.67	130.031	311.616		9.63	120.886	319.382
9.7	122.642	333.61		9.7	129.377	311.847		9.67	120.217	319.688
9.73	121.96	333.831		9.73	128.706	312.077		9.7	119.573	320.043
9.77	121.305	334.095		9.77	128.013	312.475		9.73	118.952	320.299
9.8	120.632	334.358		9.8	127.32	313.041		9.77	118.266	320.655
9.83	119.942	334.537		9.83	126.688	313.607		9.8	117.588	321.01
9.87	119.243	334.672		9.87	126.078	314.172		9.83	116.916	321.366
9.9	118.592	334.722		9.9	125.508	314.569		9.87	116.265	321.771
9.93	117.945	334.771		9.93	124.932	314.855		9.9	115.628	322.027
9.97	117.259	334.949		9.97	124.339	315.028		9.93	114.995	322.232
10	116.561	335.171		10	123.696	315.203		9.97	114.344	322.438
10.03	115.896	335.392		10.03	123.047	315.321		10	113.675	322.694
10.07	115.206	335.57		10.07	122.404	315.495		10.03	113.031	322.9
10.1	114.521	335.748		10.1	121.756	315.669		10.07	112.375	323.106
10.13	113.856	335.798		10.13	121.107	315.844		10.1	111.686	323.362
10.17	113.175	335.933		10.17	120.47	316.018		10.13	111.033	323.668
10.2	112.515	335.94		10.2	119.855	316.136		10.17	110.419	323.823
10.23	111.855	335.989		10.23	119.251	316.142		10.2	109.754	323.979
10.27	111.174	336.039		10.27	118.63	316.204		10.23	109.088	324.235
10.3	110.484	336.131		10.3	118.009	316.154		10.27	108.426	324.491
10.33	109.789	336.31		10.33	117.388	316.16		10.3	107.785	324.697
10.37	109.121	336.445		10.37	116.796	316.054		10.33	107.139	324.953
10.4	108.431	336.538		10.4	116.181	315.893		10.37	106.481	325.109
10.43	107.741	336.673		10.43	115.56	315.675		10.4	105.818	325.265
10.47	107.059	336.723		10.47	114.922	315.402		10.43	105.159	325.421
10.5	106.378	336.815		10.5	114.263	315.241		10.47	104.513	325.527
10.53	105.697	336.951		10.53	113.625	315.135		10.5	103.847	325.584
10.57	105.007	337.129		10.57	112.993	315.03		10.53	103.171	325.69
10.6	104.317	337.264		10.6	112.339	314.925		10.57	102.514	325.796
10.63	103.648	337.443		10.63	111.662	314.932		10.6	101.869	325.902
10.67	102.988	337.578		10.67	110.997	314.938		10.63	101.237	326.009
10.7	102.337	337.627		10.7	110.365	314.889		10.67	100.602	326.115
10.73	101.659	337.677		10.73	109.745	314.839		10.7	99.9385	326.171
10.77	100.961	337.769		10.77	109.135	314.621		10.73	99.2567	326.228
10.8	100.241	337.948		10.8	108.492	314.46		10.77	98.5908	326.334
10.83	99.5809	338.083		10.83	107.815	314.411		10.8	97.9308	326.44
10.87	98.9209	338.133		10.87	107.15	314.473		10.83	97.2749	326.547
10.9	98.2181	338.225		10.9	106.513	314.592		10.87	96.613	326.653
10.93	97.5281	338.318		10.93	105.881	314.71		10.9	95.9725	326.709
10.97	96.8809	338.367		10.97	105.226	314.884		10.93	95.3046	326.766
11	96.2124	338.374		11	104.594	314.946		10.97	94.6282	326.822
11.03	95.5095	338.467		11.03	103.979	315.064		11	93.9409	326.979
11.07	94.841	338.559		11.07	103.331	315.238		11.03	93.275	327.135
11.1	94.1596	338.609		11.1	102.693	315.58		11.07	92.6215	327.191
11.13	93.461	338.659		11.13	102.045	316.034		11.1	91.9631	327.347
11.17	92.7925	338.708		11.17	101.396	316.544		11.13	91.3122	327.454
11.2	92.1239	338.801		11.2	100.747	316.998		11.17	90.6677	327.61
11.23	91.4339	338.85		11.23	100.071	317.452		11.2	90.0212	327.765
11.27	90.7568	338.857		11.27	99.4109	317.794		11.23	89.3588	327.872
11.3	90.0797	338.864		11.3	98.7511	318.08		11.27	88.6809	327.978
11.33	89.4068	338.871		11.33	98.1024	318.422		11.3	88.012	328.085
11.37	88.7254	338.877		11.37	97.4482	318.82		11.33	87.3745	328.141
11.4	88.0525	338.884		11.4	96.7939	319.218		11.37	86.7221	328.197
11.43	87.3754	338.934		11.43	96.1677	319.616		11.4	86.0497	328.254
11.47	86.6854	338.941		11.47	95.5358	320.07		11.43	85.3873	328.41
11.5	85.9869	338.991		11.5	94.8927	320.467		11.47	84.7363	328.516
11.53	85.2926	339.04		11.53	94.2273	320.865		11.5	84.0724	328.573
11.57	84.5898	339.09		11.57	93.5451	321.264		11.53	83.41	328.629
11.6	83.9383	339.054		11.6	92.8629	321.718		11.57	82.7521	328.735
11.63	83.2569	339.061		11.63	92.1975	322.172		11.6	82.0991	328.792
11.67	82.5712	339.11		11.67	91.5544	322.57		11.63	81.4327	328.848
11.7	81.8812	339.117		11.7	90.9114	322.856		11.67	80.7878	328.905
11.73	81.217	339.167		11.73	90.2627	323.03		11.7	80.1428	328.861
11.77	80.5398	339.216		11.77	89.6364	323.204		11.73	79.4674	328.868
11.8	79.8756	339.223		11.8	88.9934	323.266		11.77	78.8	328.925
11.83	79.1984	339.23		11.83	88.3391	323.441		11.8	78.1496	328.931
11.87	78.4956	339.28		11.87	87.6569	323.615		11.83	77.4971	328.938
11.9	77.8142	339.329		11.9	86.9859	323.79		11.87	76.8477	328.944
11.93	77.1585	339.379		11.93	86.3373	323.964		11.9	76.1753	329
11.97	76.4899	339.385		11.97	85.7054	324.194		11.93	75.5104	329.007
12	75.8085	339.392		12	85.0679	324.368		11.97	74.8564	328.964
12.03	75.1228	339.313		12.03	84.3857	324.654		12	74.1985	328.871
12.07	74.4328	339.277		12.07	83.7147	324.885		12.03	73.552	328.778
12.1	73.7514	339.241		12.1	83.0661	325.003		12.07	72.8946	328.734
12.13	73.0743	339.291		12.13	82.4174	325.121		12.1	72.2392	328.641
12.17	72.3971	339.341		12.17	81.7744	325.296		12.13	71.5827	328.598
12.2	71.72	339.305		12.2	81.1145	325.47		12.17	70.9173	328.555
12.23	71.0429	339.311		12.23	80.4603	325.644		12.2	70.229	328.562
12.27	70.3486	339.361		12.27	79.8061	325.819		12.23	69.5601	328.518
12.3	69.6758	339.368		12.3	79.1406	325.993		12.27	68.9206	328.525
12.33	69.0115	339.289		12.33	78.4808	326.167		12.3	68.2781	328.481
12.37	68.3429	339.253		12.37	77.8322	326.23		12.33	67.6212	328.488
12.4	67.6744	339.174		12.4	77.1779	326.292		12.37	66.9588	328.544
12.43	66.9844	339.095		12.43	76.5069	326.355		12.4	66.3108	328.551
12.47	66.2901	339.102		12.47	75.8471	326.417		12.43	65.6644	328.507
12.5	65.6216	339.066		12.5	75.204	326.424		12.47	65.0054	328.514
12.53	64.9401	339.03		12.53	74.5498	326.43		12.5	64.3525	328.471
12.57	64.2673	338.993		12.57	73.8955	326.493		12.53	63.6941	328.378
12.6	63.5987	338.914		12.6	73.2637	326.555		12.57	63.0282	328.334
12.63	62.9302	338.835		12.63	72.6262	326.561		12.6	62.3787	328.291
12.67	62.2616	338.714		12.67	71.9776	326.512		12.63	61.7292	328.298
12.7	61.5802	338.592		12.7	71.3233	326.519		12.67	61.0843	328.204
12.73	60.8859	338.513		12.73	70.6579	326.525		12.7	60.4348	328.111
12.77	60.2045	338.391		12.77	69.9869	326.532		12.73	59.7754	328.018
12.8	59.5274	338.312		12.8	69.3159	326.539		12.77	59.119	327.975
12.83	58.8717	338.233		12.83	68.6784	326.489		12.8	58.4521	327.932
12.87	58.186	338.197		12.87	68.0242	326.384		12.83	57.7891	327.889
12.9	57.5174	338.204		12.9	67.3755	326.39		12.87	57.1447	327.845
12.93	56.8446	338.168		12.93	66.7213	326.453		12.9	56.5137	327.752
12.97	56.1503	338.132		12.97	66.0503	326.515		12.93	55.8652	327.659
13	55.4732	338.139		13	65.3904	326.634		12.97	55.2098	327.565
13.03	54.8089	338.102		13.03	64.725	326.696		13	54.5578	327.422
13.07	54.1489	338.066		13.07	64.0652	326.759		13.03	53.9109	327.279
13.1	53.4804	337.987		13.1	63.4109	326.821		13.07	53.2594	327.186
13.13	52.8032	337.908		13.13	62.7511	326.828		13.1	52.5955	327.093
13.17	52.1218	337.786		13.17	62.108	326.778		13.13	51.9371	327
13.2	51.4447	337.75		13.2	61.4706	326.785		13.17	51.2866	326.907
13.23	50.7719	337.714		13.23	60.7996	326.847		13.2	50.6212	326.814
13.27	50.1204	337.592		13.27	60.1453	326.91		13.23	49.9568	326.771
13.3	49.4519	337.47		13.3	59.4911	326.916		13.27	49.3004	326.727
13.33	48.7662	337.349		13.33	58.8424	326.867		13.3	48.6569	326.684
13.37	48.0933	337.227		13.37	58.1714	326.93		13.33	48.0094	326.64
13.4	47.4248	337.148		13.4	57.5116	326.992		13.37	47.3654	326.547
13.43	46.7648	337.026		13.43	56.8629	327.055		13.4	46.7135	326.454
13.47	46.0962	336.947		13.47	56.2199	327.061		13.43	46.0596	326.361
13.5	45.4191	336.825		13.5	55.5824	327.011		13.47	45.4231	326.268
13.53	44.7548	336.703		13.53	54.9226	327.018		13.5	44.7831	326.125
13.57	44.0863	336.581		13.57	54.2628	326.969		13.53	44.1391	326.031
13.6	43.422	336.502		13.6	53.6085	326.975		13.57	43.4896	325.988
13.63	42.7492	336.38		13.63	52.9487	326.982		13.6	42.8332	325.945
13.67	42.072	336.301		13.67	52.3112	326.988		13.63	42.1838	325.851
13.7	41.3992	336.179		13.7	51.657	326.995		13.67	41.5378	325.758
13.73	40.7478	335.972		13.73	51.0139	326.945		13.7	40.8893	325.715
13.77	40.0878	335.807		13.77	50.3653	326.896		13.73	40.2359	325.622
13.8	39.4107	335.728		13.8	49.711	326.902		13.77	39.5904	325.529
13.83	38.7464	335.563		13.83	49.0624	326.909		13.8	38.9459	325.435
13.87	38.0778	335.441		13.87	48.4082	326.86		13.83	38.302	325.292
13.9	37.4178	335.319		13.9	47.7651	326.81		13.87	37.66	325.199
13.93	36.7578	335.154		13.93	47.1109	326.705		13.9	37.014	325.106
13.97	36.1021	334.947		13.97	46.4566	326.599		13.93	36.3735	324.962
14	35.4422	334.739		14	45.8136	326.438		13.97	35.7341	324.819
14.03	34.7736	334.531		14.03	45.1593	326.333		14	35.0921	324.676
14.07	34.1008	334.367		14.07	44.5107	326.171		14.03	34.4501	324.533
14.1	33.4365	334.245		14.1	43.8564	326.066		14.07	33.8106	324.34
14.13	32.7765	334.08		14.13	43.191	326.017		14.1	33.1751	324.147
14.17	32.1079	333.915		14.17	42.548	325.911		14.13	32.5296	324.004
14.2	31.4437	333.793		14.2	41.8993	325.862		14.17	31.8852	323.861
14.23	30.7922	333.628		14.23	41.2674	325.701		14.2	31.2347	323.718
14.27	30.1408	333.421		14.27	40.6188	325.539		14.23	30.5947	323.525
14.3	29.4808	333.256		14.3	39.9701	325.434		14.27	29.9637	323.332
14.33	28.8166	333.091		14.33	39.3271	325.273		14.3	29.3192	323.139
14.37	28.1609	332.926		14.37	38.6784	325.167		14.33	28.6763	322.946
14.4	27.5009	332.761		14.4	38.0242	325.118		14.37	28.0383	322.703
14.43	26.8495	332.553		14.43	37.37	325.013		14.4	27.4043	322.46
14.47	26.1981	332.303		14.47	36.7213	324.963		14.43	26.7613	322.267
14.5	25.5381	332.138		14.5	36.0782	324.914		14.47	26.1223	322.074
14.53	24.8867	331.93		14.53	35.4352	324.752		14.5	25.4963	321.881
14.57	24.2267	331.723		14.57	34.7977	324.647		14.53	24.8648	321.688
14.6	23.5752	331.515		14.6	34.1435	324.542		14.57	24.2337	321.495
14.63	22.9238	331.264		14.63	33.506	324.436		14.6	23.5938	321.302
14.67	22.2724	331.057		14.67	32.8686	324.331		14.63	22.9602	321.109
14.7	21.621	330.806		14.7	32.2143	324.226		14.67	22.3277	320.966
14.73	20.9696	330.598		14.73	31.5657	324.176		14.7	21.6982	320.723
14.77	20.3139	330.348		14.77	30.917	324.127		14.73	21.0682	320.53
14.8	19.671	330.097		14.8	30.2851	324.021		14.77	20.4392	320.337
14.83	19.0282	329.803		14.83	29.6365	323.86		14.8	19.8082	320.094
14.87	18.3811	329.553		14.87	28.999	323.754		14.83	19.1791	319.801
14.9	17.7339	329.259		14.9	28.3672	323.649		14.87	18.5531	319.558
14.93	17.0911	328.966		14.93	27.7241	323.488		14.9	17.9256	319.265
14.97	16.4482	328.672		14.97	27.0922	323.382		14.93	17.304	319.022
15	15.8097	328.378		15	26.4436	323.221		14.97	16.681	318.73
15.03	15.1668	328.085		15.03	25.8173	323.059		15	16.06	318.437
15.07	14.5326	327.748		15.07	25.1798	322.898		15.03	15.4349	318.144
15.1	13.8897	327.369		15.1	24.5424	322.681		15.07	14.8144	317.851
15.13	13.2683	326.989		15.13	23.9105	322.463		15.1	14.1978	317.508
15.17	12.634	326.61		15.17	23.2619	322.302		15.13	13.5798	317.216
15.2	11.9998	326.231		15.2	22.63	322.085		15.17	12.9637	316.873
15.23	11.3783	325.808		15.23	21.9925	321.867		15.2	12.3501	316.53
15.27	10.7526	325.343		15.27	21.3662	321.65		15.23	11.7381	316.137
15.3	10.1269	324.835		15.3	20.74	321.433		15.27	11.1275	315.745
15.33	9.5098	324.327		15.33	20.1081	321.159		15.3	10.5239	315.352
15.37	8.897	323.733		15.37	19.4874	320.886		15.33	9.9278	314.86
15.4	8.2798	323.182		15.4	18.8499	320.613		15.37	9.3252	314.417
15.43	7.6756	322.588		15.43	18.2237	320.339		15.4	8.7315	313.875
15.47	7.0756	321.909		15.47	17.5918	320.122		15.43	8.1414	313.283
15.5	6.4756	321.229		15.5	16.9711	319.849		15.47	7.5572	312.69
15.53	5.8927	320.506		15.53	16.356	319.519		15.5	6.982	311.998
15.57	5.3099	319.698		15.57	15.7353	319.19		15.53	6.4153	311.306
15.6	4.7399	318.761		15.6	15.1426	318.748		15.57	5.8551	310.514
15.63	4.1871	317.738		15.63	14.5554	318.307		15.6	5.3108	309.573
15.67	3.6514	316.629		15.67	13.9963	317.697		15.63	4.78	308.581
15.7	3.1371	315.348		15.7	13.4203	317.032		15.67	4.2666	307.44
15.73	2.6528	313.853		15.73	12.8611	316.255		15.7	3.7866	306.149
15.77	2.2071	312.1		15.77	12.2796	315.422		15.73	3.344	304.558
15.8	1.8128	310.004		15.8	11.7092	314.589		15.77	2.9482	302.718
15.83	1.4743	307.522		15.83	11.1333	313.644		15.8	2.6128	300.478
15.87	1.1957	304.525		15.87	10.5573	312.699		15.83	2.3406	297.69
15.9	0.99	300.97		15.9	9.9758	311.643		15.87	2.1223	294.402
15.93	0.8357	296.772		15.93	9.4054	310.642		15.9	1.9568	290.466
15.97	0.7286	291.887		15.97	8.8406	309.529		15.93	1.8532	285.882
16	0.6557	286.316		16	8.287	308.36		15.97	1.7854	280.549
16.03	0.6171	280.017		16.03	7.739	307.136		16	1.7365	274.569
16.07	0.5914	273.074		16.07	7.2134	305.799		16.03	1.7071	267.94
16.1	0.5743	265.489		16.1	6.699	304.406		16.07	1.6877	260.663
16.13	0.5614	257.304		16.13	6.2237	302.789		16.1	1.6767	252.788
16.17	0.5528	248.604		16.17	5.7651	301.005		16.13	1.6663	244.414
16.2	0.5486	239.39		16.2	5.3625	298.995		16.17	1.6613	235.542
16.23	0.5443	229.79		16.23	5.0102	296.594		16.2	1.6583	226.221
16.27	0.5443	219.804		16.27	4.7083	293.746		16.23	1.6538	216.552
16.3	0.54	209.476		16.3	4.4678	290.449		16.27	1.6493	206.534
16.33	0.54	198.934		16.33	4.2833	286.592		16.3	1.6448	196.266
16.37	0.5357	188.177		16.37	4.1491	282.12		16.33	1.6428	185.799
16.4	0.5357	177.248		16.4	4.054	277.033		16.37	1.6364	175.182
16.43	0.5357	166.277		16.43	3.9814	271.274		16.4	1.6388	164.466
16.47	0.5314	155.263		16.47	3.9366	264.9		16.43	1.6368	153.7
16.5	0.5314	144.249		16.5	3.9031	257.966		16.47	1.6334	142.934
16.53	0.5314	133.321		16.53	3.8863	250.474		16.5	1.6339	132.218
16.57	0.5271	122.521		16.57	3.8583	242.477		16.53	1.6324	121.651
16.6	0.5271	111.935		16.6	3.836	234.034		16.57	1.6299	111.284
16.63	0.5271	101.564		16.63	3.8192	225.199		16.6	1.6254	101.115
16.67	0.5271	91.4501		16.67	3.8136	215.973		16.63	1.6204	91.2466
16.7	0.5228	81.7217		16.7	3.808	206.467		16.67	1.6109	81.6768
16.73	0.5186	72.422		16.73	3.808	196.681		16.7	1.6054	72.5057
16.77	0.5186	63.5078		16.77	3.7968	186.728		16.73	1.5985	63.7833
16.8	0.5186	55.108		16.8	3.7968	176.607		16.77	1.592	55.5592
16.83	0.5186	47.2225		16.83	3.7856	166.43		16.8	1.5865	47.7837
16.87	0.5186	39.9369		16.87	3.7801	156.197		16.83	1.593	40.6062
16.9	0.5143	33.2513		16.9	3.7801	145.964		16.87	1.5945	33.9771
16.93	0.5143	27.2086		16.93	3.7745	135.787		16.9	1.5915	27.9959
16.97	0.5143	21.8087		16.97	3.7689	125.666		16.93	1.592	22.6627
17	0.5143	17.1374		17	3.7689	115.601		16.97	1.5905	17.9775
17.03	0.5143	13.1517		17.03	3.7633	105.703		17	1.592	13.99
17.07	0.51	9.8518		17.07	3.7577	96.0294		17.03	1.591	10.7004
17.1	0.51	7.1948		17.1	3.7577	86.5793		17.07	1.5885	8.0089
17.13	0.51	5.1805		17.13	3.7521	77.4088		17.1	1.586	5.9653
17.17	0.51	3.6377		17.17	3.7521	68.6297		17.13	1.582	4.4202
17.2	0.51	2.5663		17.2	3.7465	60.298		17.17	1.581	3.3237
17.23	0.51	1.8377		17.23	3.7465	52.4136		17.2	1.5805	2.576
17.27	0.51	1.3663		17.27	3.7465	45.0324		17.23	1.581	2.0776
17.3	0.5057	1.0664		17.3	3.7465	38.2663		17.27	1.579	1.7786
17.33	0.5057	0.8521		17.33	3.7465	32.0035		17.3	1.578	1.5294
17.37	0.5057	0.7664		17.37	3.7409	26.4118		17.33	1.576	1.3798
17.4	0.5057	0.6806		17.4	3.7409	21.491		17.37	1.5745	1.33
17.43	0.5014	0.595		17.43	3.7353	17.2413		17.4	1.5636	1.2803
17.47	0.5014	0.595		17.47	3.7353	13.6066		17.43	1.5616	1.2305
17.5	0.5014	0.5521		17.5	3.7297	10.5871		17.47	1.5641	1.1806
17.53	0.5014	0.5093		17.53	3.7297	8.2386		17.5	1.5571	1.1807
17.57	0.5014	0.5093		17.57	3.7297	6.3373		17.53	1.5586	1.1308
17.6	0.5014	0.5093		17.6	3.7297	4.9394		17.57	1.5571	1.1308
17.63	0.5014	0.4664		17.63	3.7241	3.877		17.6	1.5546	1.1308
17.67	0.5014	0.4664		17.67	3.7241	3.1501		17.63	1.5566	1.081
17.7	0.5014	0.4235		17.7	3.7185	2.6469		17.67	1.5551	1.081
17.73	0.4971	0.4236		17.73	3.7185	2.2554		17.7	1.5531	1.0312
17.77	0.4971	0.4236		17.77	3.7185	1.9759		17.73	1.5511	1.0312
17.8	0.4971	0.4236		17.8	3.7185	1.7522		17.77	1.5496	0.9814
17.83	0.4971	0.3807		17.83	3.7185	1.5844		17.8	1.5521	0.9813
17.87	0.4971	0.3807		17.87	3.713	1.4167		17.83	1.5526	0.9315
17.9	0.4971	0.3807		17.9	3.713	1.3049		17.87	1.5486	0.8817
17.93	0.5014	0.3378		17.93	3.713	1.249		17.9	1.5436	0.8319
17.97	0.4971	0.3379		17.97	3.7074	1.1931		17.93	1.5451	0.8319
18	0.4971	0.295		18	3.7074	1.1372		17.97	1.5456	0.782
								18	1.5446	0.782
