# Supplementary material for: Limited oxygen in standard cell culture alters metabolism and function of differentiated cells
Source: EMBO J. 2024 Apr 5;43(11):4. doi: 10.1038/s44318-024-00084-7 (PMC11148168; doi:10.1038/s44318-024-00084-7)
Supplement: Supplementary file 7 — Source data Fig. 1 [file 44318_2024_84_MOESM7_ESM.zip › Figure 1/1D/Resipher O2 conc.xls]

## Sheet: README
Pericellular oxygen concentration at different medium volumes in 96-well plates (n = 3 biological replicates).

## Sheet: Sheet2
200			100			50			33			AA			Media
4.24957	9.98879	15.1391	11.3307	13.3454	19.3625	29.2713	32.5881	52.8872	72.0186	61.6664	85.641	118.732	129.841	113.752	158.641	160.132	142.52
