# Supplementary material for: Limited oxygen in standard cell culture alters metabolism and function of differentiated cells
Source: EMBO J. 2024 Apr 5;43(11):4. doi: 10.1038/s44318-024-00084-7 (PMC11148168; doi:10.1038/s44318-024-00084-7)
Supplement: Supplementary file 7 — Source data Fig. 1 [file 44318_2024_84_MOESM7_ESM.zip › Figure 1/1F/Replicate/Resipher OCR_replicate.xls]

## Sheet: Replicate 2
Time (hours)	200	100	50	33	AA	Media
0.42667	245.346	237.939	190.005	188.457	356.35	21.0308
0.67667	197.986	192.478	169.243	176.082	240.034	7.51556
0.92667	200.339	195.046	176.467	186.54	230.33	11.3764
1.17667	189.296	183.537	171.904	181.319	200.584	9.63848
1.42667	189.199	182.234	173.884	183.983	192.524	9.85722
1.67667	180.359	175.499	171.722	180.25	176.206	9.06637
1.92667	180.305	175.607	173.46	181.928	171.056	8.95512
2.17667	172.857	170.903	172.179	179.574	162.903	8.50991
2.42667	172.547	171.758	174.23	181.382	161.447	8.19681
2.67667	167.283	167.453	173.251	179.13	155.337	7.76119
2.92667	168.036	168.92	175.935	181.562	155.583	7.38688
3.17667
3.42667
3.67667
3.92667
4.17667
4.42667
4.67667
4.92667	282.39	153.997	192.156	215.849	30.712	-4.59669
5.17667	173.621	135.096	198.391	219.339	20.7952	-7.33941
5.42667	179.914	138.165	215.693	227.904	23.0445	-2.92691
5.67667	156.815	136.451	221.202	229.184	23.2979	-3.19521
5.92667	149.404	139.017	228.663	233.568	23.6067	-1.2121
6.17667	140.489	137.298	231.758	233.42	23.204	-1.41093
6.42667	139.046	138.619	235.363	236.388	23.0333	-0.474704
6.67667	131.328	138.897	235.327	234.032	22.6255	-0.474756
6.92667	130.54	140.405	238.231	236.709	21.8976	0.215722
7.17667	124.46	142.399	236.442	234.022	21.729	0.141643
7.42667	124.098	145.382	239.498	237.397	21.5472	0.557216
7.67667	119.076	147.428	236.698	234.371	21.2338	0.570653
7.92667	118.91	150.367	239.512	237.374	20.9027	0.910128
8.17667	115.289	153.265	236.922	234.565	20.5474	0.945007
8.42667	115.718	156.877	239.673	237.849	20.2604	1.1576
8.67667	112.88	159.146	237.047	235.401	19.7681	1.09328
8.92667	113.678	162.94	239.939	238.855	19.4358	1.24275
9.17667	112.129	164.43	237.302	236.708	18.9342	1.20356
9.42667	113.427	168.168	240.414	240.326	18.6954	1.25996
9.67667	111.297	168.716	237.991	238.191	18.2971	1.2529
9.92667	112.544	172.106	241.392	242.104	18.0738	1.25488
10.1767	110.856	171.796	238.983	240.224	17.5487	1.17642
10.4267	112.18	174.842	242.613	244.208	17.3705	1.18468
10.6767	110.412	174.01	240.404	242.433	17.1053	1.19009
10.9267	111.718	177.035	244.283	246.916	17.0067	1.18988
11.1767	109.938	176.137	242.419	245.411	16.724	1.15298
11.4267	111.354	178.878	246.449	249.583	16.713	1.22299
11.6767	109.674	177.364	244.52	248.318	16.2519	1.1269
11.9267	111.009	180.047	248.343	252.701	16.144	1.12349
12.1767	109.518	178.67	246.337	251.233	15.7899	1.14699
12.4267	110.876	181.262	250.508	255.622	15.7612	1.17769
12.6767	108.926	179.783	248.501	253.873	15.5172	1.21361
12.9267	110.237	182.56	252.762	258.463	15.473	1.17657
13.1767	108.496	181.155	251.11	257.152	15.4182	1.19258
13.4267	109.789	183.919	255.89	262.049	15.5588	1.1097
13.6767	108.351	182.831	254.404	260.826	15.4221	1.05712
13.9267	109.641	185.818	259.317	265.598	15.4329	1.006
14.1767	108.118	184.744	258.088	264.421	15.3179	0.982087
14.4267	109.576	187.828	263.096	269.508	15.3668	0.966121
14.6767	108.525	186.56	261.846	268.555	15.1437	0.98471
14.9267	110.09	189.342	266.857	273.624	15.1569	0.956902
15.1767	108.579	187.738	265.346	272.337	14.9445	1.01419
15.4267	109.888	190.589	270.393	277.615	15.0053	1.04023
15.6767	108.48	188.77	268.861	276.552	14.7741	1.01499
15.9267	109.954	191.247	273.896	281.727	14.796	1.03261
16.1767	108.843	189.211	272.271	280.449	14.6752	1.05134
16.4267	110.451	191.835	277.212	285.83	14.8274	1.07158
16.6767	108.611	189.976	275.289	284.643	14.6311	0.961023
16.9267	109.775	192.549	279.979	289.757	14.6021	0.952928
17.1767	108.645	190.306	277.97	288.469	14.4097	0.925533
17.4267	110.134	192.745	282.612	293.81	14.3771	0.953185
17.6767	108.714	190.791	280.565	292.394	14.165	0.985247
17.9267	110.244	193.283	285.434	297.667	14.1168	1.02521
18.1767	108.922	191.203	283.312	296.232	13.9295	1.04263
18.4267	110.307	193.621	288.054	301.54	13.9685	1.04221
18.6767	109.003	191.556	285.846	299.797	13.807	1.11559
18.9267	110.36	194.039	290.779	305.36	13.8039	1.23528
19.1767	108.876	191.816	288.841	303.802	13.6215	1.29985
19.4267	110.37	194.131	293.648	309.196	13.6248	1.4295
19.6767	109.119	191.758	291.286	307.447	13.341	1.42306
19.9267	110.491	194.102	296.071	312.919	13.3666	1.50314
20.1767	109.07	191.982	293.824	311.16	13.1251	1.48903
20.4267	110.474	194.313	298.699	316.508	13.1438	1.71223
20.6767	109.007	191.873	296.319	314.535	12.8652	1.59465
20.9267	110.26	194.231	301.028	319.974	12.8607	1.73059
21.1767	109.068	191.743	298.319	318.109	12.5236	1.64292
21.4267	110.643	193.897	302.892	323.331	12.5094	1.92202
21.6767	109.255	191.396	300.291	321.247	12.2984	1.84614
21.9267	110.588	193.712	304.83	326.553	12.3694	2.16714
22.1767	109.497	191.499	302.094	324.273	12.1782	2.05464
22.4267	111.114	193.739	306.786	329.713	12.1529	2.35793
22.6767	109.582	191.273	304.029	327.502	11.9749	2.29294
22.9267	111.032	193.518	308.621	332.994	11.9441	2.74683
23.1767	109.567	191.341	305.859	330.724	11.5654	2.50362
23.4267	110.758	193.605	310.502	336.141	11.5186	3.15198
23.6767	109.223	191.105	307.843	334.191	11.3843	2.85655
23.9267	110.701	193.209	312.244	339.524	11.3994	3.65417
24.1767	109.083	190.582	309.428	337.317	11.1281	3.13931
24.4267	110.372	192.733	313.803	342.711	10.9945	4.27677
24.6767	108.953	190.444	310.993	340.151	10.6716	3.52284
24.9267	110.582	192.839	316.294	346.455	10.6806	4.51257

## Sheet: Replicate 3
Time (hours)	200	100	50	33	AA	Media
0.85944	191.21	164.507	171.681	182.888	227.756	11.7977
1.10944	215.394	186.902	197.875	204.179	248.672	15.9197
1.35944	203.282	181.037	191.758	193.652	215.899	12.4432
1.60944	201.68	182.979	194.421	192.967	205.285	11.6556
1.85944	194.51	178.916	192.485	187.963	194.787	10.8836
2.10944	194.216	180.297	195.608	189.012	193.072	9.98921
2.35944	189.563	177.304	192.931	185.135	184.977	9.4733
2.60944	190.555	178.81	195.175	186.675	184.056	8.70301
2.85944	186.674	176.593	193.019	182.206	176.647	8.16859
3.10944	188.506	178.884	196.007	184.021	180.024	7.58723
3.35944
3.60944
3.85944
4.10944	221.535	217.074	150.922	156.907	88.0902	41.6159
4.35944	155.146	137.656	177.311	169.607	60.7352	28.3122
4.60944	247.041	182.58	212.517	193.551	62.5917	23.1589
4.85944	212.955	176.419	229.542	201.938	51.917	16.6712
5.10944	212.487	182.694	254.48	215.886	51.7128	14.8854
5.35944	209.715	178.99	266.455	221.448	44.722	11.2383
5.60944	213.593	181.61	284.774	231.447	45.0425	10.5453
5.85944	204.991	179.056	292.352	234.094	39.9917	8.16689
6.10944	205.241	181.196	305.056	241.525	40.2961	7.88598
6.35944	197.559	179.201	310.902	242.523	36.6895	6.06348
6.60944	197.292	181.192	321.512	249.727	36.6943	5.90683
6.85944	190.697	180.606	325.006	250.07	33.215	4.53487
7.10944	190.933	183.037	333.864	256.085	33.4109	4.44371
7.35944	187.808	182.301	335.283	255.735	30.3716	3.43301
7.60944	189.779	185.028	344.082	262.166	30.4278	3.4318
7.85944	186.408	184.35	344.712	261.432	27.9526	2.6463
8.10944	188.278	187.116	353.096	267.077	28.1014	2.58098
8.35944	183.707	186.373	352.968	266.04	26.0382	1.98692
8.60944	184.537	189.172	361.03	271.956	26.137	1.98207
8.85944	180.583	188.36	360.222	270.881	24.3797	1.55693
9.10944	181.927	191.155	367.924	276.696	24.5187	1.61248
9.35944	178.594	189.975	366.485	275.135	23.255	1.33205
9.60944	179.955	192.694	373.958	280.903	23.3483	1.36626
9.85944	176.6	191.224	372.204	279.493	22.3143	1.11817
10.1094	178.053	192.902	379.654	285.247	22.5344	1.1555
10.3594	173.798	190.309	377.537	283.895	21.4613	0.887936
10.6094	174.549	193.089	384.44	289.464	21.7239	0.946633
10.8594	170.682	191.128	382.001	287.807	20.9147	0.703291
11.1094	171.639	193.303	388.358	293.322	21.137	0.787567
11.3594	168.275	191.683	385.386	291.33	20.5655	0.640837
11.6094	169.46	194.009	391.892	296.706	20.7534	0.60566
11.8594	165.334	191.783	388.855	294.969	20.1969	0.582782
12.1094	165.879	193.855	395.538	301.157	20.4554	0.559813
12.3594	162.784	191.742	392.148	299.71	19.9831	0.426902
12.6094	163.94	193.739	398.513	305.608	20.1796	0.428312
12.8594	160.938	191.648	395.062	303.716	19.8948	0.342807
13.1094	161.988	193.663	401.31	309.886	20.2553	0.367114
13.3594	158.292	191.511	397.617	308.528	19.8732	0.337882
13.6094	159.031	193.502	403.674	314.602	20.0738	0.338963
13.8594	156.38	191.113	399.728	312.651	19.7285	0.279246
14.1094	157.467	192.956	405.544	318.723	20.0143	0.319118
14.3594	154.543	190.265	401.521	317.127	19.8137	0.260053
14.6094	155.502	192.076	407.302	323.035	20.0496	0.262474
14.8594	152.337	189.709	403.203	320.972	19.6726	0.225433
15.1094	153.049	191.433	408.729	327.002	19.7476	0.244017
15.3594	150.432	188.851	404.421	325.203	19.3716	0.204581
15.6094	151.4	190.63	409.857	331.471	19.4797	0.277914
15.8594	148.486	188.153	405.507	329.731	18.9535	0.121892
16.1094	149.353	189.66	410.69	335.824	19.1068	0.174418
16.3594	146.944	187.263	406.254	333.678	18.8215	0.177205
16.6094	147.869	189.028	411.441	340.394	18.9702	0.176003
16.8594	145.514	186.273	406.389	338.56	18.48	0.226568
17.1094	146.653	187.685	410.732	344.593	18.5587	0.385557
17.3594	144.627	184.799	405.823	342.639	18.1067	0.29124
17.6094	145.792	186.101	410.35	349.205	18.1565	0.294333
17.8594	143.951	183.125	405.656	347.143	17.7358	0.235362
18.1094	145.204	184.351	410.305	353.082	17.8277	0.212785
18.3594	142.915	181.401	405.281	350.464	17.429	0.199722
18.6094	143.883	182.631	409.801	356.806	17.4515	0.249063
18.8594	141.592	179.524	404.763	354.587	17.1266	0.275319
19.1094	142.546	180.587	409.115	361.032	17.1596	0.282592
19.3594	140.805	177.729	403.811	358.486	16.7289	0.293825
19.6094	141.987	178.818	407.985	364.863	16.7529	0.202774
19.8594	139.976	176.216	402.632	362.536	16.4903	0.128171
20.1094	140.983	177.546	406.608	368.933	16.5608	0.101351
20.3594	139.174	174.763	401.187	366.325	16.1161	0.0689157
20.6094	140.278	175.927	405.025	372.244	16.1571	0.0819686
20.8594	137.927	173.27	399.742	369.409	15.876	0.0539508
21.1094	138.561	174.425	403.302	375.647	15.9187	0.112168
21.3594	136.304	171.635	397.955	372.616	15.4924	0.0877917
21.6094	137.179	172.805	401.581	378.667	15.3883	0.00774924
21.8594	135.07	170.076	395.868	375.944	15.0543	0.112558
22.1094	135.776	171.294	399.65	382.897	15.1234	0.111636
22.3594	133.781	168.607	393.385	379.839	13.9161	-1.06057
22.6094	134.047	169.694	395.777	384.103	7.7106	-6.17977
22.8594	136.274	168.463	390.874	385.036	17.4705	-2.56695
23.1094	138.96	169.879	394.301	392.505	18.1487	-1.88439
23.3594	137.387	167.002	388.992	390.931	16.6881	-1.76847
23.6094	138.789	168.01	392.338	398.106	17.6972	-1.18261
23.8594	137.028	165.006	386.877	395.388	15.9284	-1.32818
24.1094	138.096	165.74	389.615	402.326	16.9031	-0.785106
24.3594	135.525	162.797	383.854	399.296	15.1725	-1.02377
24.6094	136.126	163.612	386.509	405.655	16.0366	-0.540663
24.8594	134.141	160.972	380.932	401.692	14.6104	-0.663369
