# Supplementary material for: Limited oxygen in standard cell culture alters metabolism and function of differentiated cells
Source: EMBO J. 2024 Apr 5;43(11):4. doi: 10.1038/s44318-024-00084-7 (PMC11148168; doi:10.1038/s44318-024-00084-7)
Supplement: Supplementary file 7 — Source data Fig. 1 [file 44318_2024_84_MOESM7_ESM.zip › Figure 1/1A/Replicate/Resipher OCR_replicate.xls]

## Sheet: Replicate 2
Time (hours)	100	AA	Media
0.42667	237.939	356.35	21.0308
0.67667	192.478	240.034	7.51556
0.92667	195.046	230.33	11.3764
1.17667	183.537	200.584	9.63848
1.42667	182.234	192.524	9.85722
1.67667	175.499	176.206	9.06637
1.92667	175.607	171.056	8.95512
2.17667	170.903	162.903	8.50991
2.42667	171.758	161.447	8.19681
2.67667	167.453	155.337	7.76119
2.92667	168.92	155.583	7.38688
3.17667
3.42667
3.67667
3.92667
4.17667
4.42667
4.67667
4.92667	153.997	30.712	-4.59669
5.17667	135.096	20.7952	-7.33941
5.42667	138.165	23.0445	-2.92691
5.67667	136.451	23.2979	-3.19521
5.92667	139.017	23.6067	-1.2121
6.17667	137.298	23.204	-1.41093
6.42667	138.619	23.0333	-0.474704
6.67667	138.897	22.6255	-0.474756
6.92667	140.405	21.8976	0.215722
7.17667	142.399	21.729	0.141643
7.42667	145.382	21.5472	0.557216
7.67667	147.428	21.2338	0.570653
7.92667	150.367	20.9027	0.910128
8.17667	153.265	20.5474	0.945007
8.42667	156.877	20.2604	1.1576
8.67667	159.146	19.7681	1.09328
8.92667	162.94	19.4358	1.24275
9.17667	164.43	18.9342	1.20356
9.42667	168.168	18.6954	1.25996
9.67667	168.716	18.2971	1.2529
9.92667	172.106	18.0738	1.25488
10.1767	171.796	17.5487	1.17642
10.4267	174.842	17.3705	1.18468
10.6767	174.01	17.1053	1.19009
10.9267	177.035	17.0067	1.18988
11.1767	176.137	16.724	1.15298
11.4267	178.878	16.713	1.22299
11.6767	177.364	16.2519	1.1269
11.9267	180.047	16.144	1.12349
12.1767	178.67	15.7899	1.14699
12.4267	181.262	15.7612	1.17769
12.6767	179.783	15.5172	1.21361
12.9267	182.56	15.473	1.17657
13.1767	181.155	15.4182	1.19258
13.4267	183.919	15.5588	1.1097
13.6767	182.831	15.4221	1.05712
13.9267	185.818	15.4329	1.006
14.1767	184.744	15.3179	0.982087
14.4267	187.828	15.3668	0.966121
14.6767	186.56	15.1437	0.98471
14.9267	189.342	15.1569	0.956902
15.1767	187.738	14.9445	1.01419
15.4267	190.589	15.0053	1.04023
15.6767	188.77	14.7741	1.01499
15.9267	191.247	14.796	1.03261
16.1767	189.211	14.6752	1.05134
16.4267	191.835	14.8274	1.07158
16.6767	189.976	14.6311	0.961023
16.9267	192.549	14.6021	0.952928
17.1767	190.306	14.4097	0.925533
17.4267	192.745	14.3771	0.953185
17.6767	190.791	14.165	0.985247
17.9267	193.283	14.1168	1.02521
18.1767	191.203	13.9295	1.04263
18.4267	193.621	13.9685	1.04221
18.6767	191.556	13.807	1.11559
18.9267	194.039	13.8039	1.23528
19.1767	191.816	13.6215	1.29985
19.4267	194.131	13.6248	1.4295
19.6767	191.758	13.341	1.42306
19.9267	194.102	13.3666	1.50314
20.1767	191.982	13.1251	1.48903
20.4267	194.313	13.1438	1.71223
20.6767	191.873	12.8652	1.59465
20.9267	194.231	12.8607	1.73059
21.1767	191.743	12.5236	1.64292
21.4267	193.897	12.5094	1.92202
21.6767	191.396	12.2984	1.84614
21.9267	193.712	12.3694	2.16714
22.1767	191.499	12.1782	2.05464
22.4267	193.739	12.1529	2.35793
22.6767	191.273	11.9749	2.29294
22.9267	193.518	11.9441	2.74683
23.1767	191.341	11.5654	2.50362
23.4267	193.605	11.5186	3.15198
23.6767	191.105	11.3843	2.85655
23.9267	193.209	11.3994	3.65417
24.1767	190.582	11.1281	3.13931
24.4267	192.733	10.9945	4.27677
24.6767	190.444	10.6716	3.52284
24.9267	192.839	10.6806	4.51257

## Sheet: Replicate 3
Time (hours)	100	AA	Media
0.85944	164.507	227.756	11.7977
1.10944	186.902	248.672	15.9197
1.35944	181.037	215.899	12.4432
1.60944	182.979	205.285	11.6556
1.85944	178.916	194.787	10.8836
2.10944	180.297	193.072	9.98921
2.35944	177.304	184.977	9.4733
2.60944	178.81	184.056	8.70301
2.85944	176.593	176.647	8.16859
3.10944	178.884	180.024	7.58723
3.35944
3.60944
3.85944
4.10944	217.074	88.0902	41.6159
4.35944	137.656	60.7352	28.3122
4.60944	182.58	62.5917	23.1589
4.85944	176.419	51.917	16.6712
5.10944	182.694	51.7128	14.8854
5.35944	178.99	44.722	11.2383
5.60944	181.61	45.0425	10.5453
5.85944	179.056	39.9917	8.16689
6.10944	181.196	40.2961	7.88598
6.35944	179.201	36.6895	6.06348
6.60944	181.192	36.6943	5.90683
6.85944	180.606	33.215	4.53487
7.10944	183.037	33.4109	4.44371
7.35944	182.301	30.3716	3.43301
7.60944	185.028	30.4278	3.4318
7.85944	184.35	27.9526	2.6463
8.10944	187.116	28.1014	2.58098
8.35944	186.373	26.0382	1.98692
8.60944	189.172	26.137	1.98207
8.85944	188.36	24.3797	1.55693
9.10944	191.155	24.5187	1.61248
9.35944	189.975	23.255	1.33205
9.60944	192.694	23.3483	1.36626
9.85944	191.224	22.3143	1.11817
10.1094	192.902	22.5344	1.1555
10.3594	190.309	21.4613	0.887936
10.6094	193.089	21.7239	0.946633
10.8594	191.128	20.9147	0.703291
11.1094	193.303	21.137	0.787567
11.3594	191.683	20.5655	0.640837
11.6094	194.009	20.7534	0.60566
11.8594	191.783	20.1969	0.582782
12.1094	193.855	20.4554	0.559813
12.3594	191.742	19.9831	0.426902
12.6094	193.739	20.1796	0.428312
12.8594	191.648	19.8948	0.342807
13.1094	193.663	20.2553	0.367114
13.3594	191.511	19.8732	0.337882
13.6094	193.502	20.0738	0.338963
13.8594	191.113	19.7285	0.279246
14.1094	192.956	20.0143	0.319118
14.3594	190.265	19.8137	0.260053
14.6094	192.076	20.0496	0.262474
14.8594	189.709	19.6726	0.225433
15.1094	191.433	19.7476	0.244017
15.3594	188.851	19.3716	0.204581
15.6094	190.63	19.4797	0.277914
15.8594	188.153	18.9535	0.121892
16.1094	189.66	19.1068	0.174418
16.3594	187.263	18.8215	0.177205
16.6094	189.028	18.9702	0.176003
16.8594	186.273	18.48	0.226568
17.1094	187.685	18.5587	0.385557
17.3594	184.799	18.1067	0.29124
17.6094	186.101	18.1565	0.294333
17.8594	183.125	17.7358	0.235362
18.1094	184.351	17.8277	0.212785
18.3594	181.401	17.429	0.199722
18.6094	182.631	17.4515	0.249063
18.8594	179.524	17.1266	0.275319
19.1094	180.587	17.1596	0.282592
19.3594	177.729	16.7289	0.293825
19.6094	178.818	16.7529	0.202774
19.8594	176.216	16.4903	0.128171
20.1094	177.546	16.5608	0.101351
20.3594	174.763	16.1161	0.0689157
20.6094	175.927	16.1571	0.0819686
20.8594	173.27	15.876	0.0539508
21.1094	174.425	15.9187	0.112168
21.3594	171.635	15.4924	0.0877917
21.6094	172.805	15.3883	0.00774924
21.8594	170.076	15.0543	0.112558
22.1094	171.294	15.1234	0.111636
22.3594	168.607	13.9161	-1.06057
22.6094	169.694	7.7106	-6.17977
22.8594	168.463	17.4705	-2.56695
23.1094	169.879	18.1487	-1.88439
23.3594	167.002	16.6881	-1.76847
23.6094	168.01	17.6972	-1.18261
23.8594	165.006	15.9284	-1.32818
24.1094	165.74	16.9031	-0.785106
24.3594	162.797	15.1725	-1.02377
24.6094	163.612	16.0366	-0.540663
24.8594	160.972	14.6104	-0.663369
