# Supplementary material for: Limited oxygen in standard cell culture alters metabolism and function of differentiated cells
Source: EMBO J. 2024 Apr 5;43(11):4. doi: 10.1038/s44318-024-00084-7 (PMC11148168; doi:10.1038/s44318-024-00084-7)
Supplement: Supplementary file 8 — Source data Fig. 2 [file 44318_2024_84_MOESM8_ESM.zip]

Archive with 40 entries (32 files):
- Figure 2/
- Figure 2/.DS_Store
- __MACOSX/Figure 2/._.DS_Store
- Figure 2/2G/
- Figure 2/2H/
- Figure 2/2A/
- Figure 2/2C/
- Figure 2/2D/
- Figure 2/2E/
- Figure 2/2B/
- Figure 2/2G/LCMS TCA metabolites.xls
- __MACOSX/Figure 2/2G/._LCMS TCA metabolites.xls
- Figure 2/2H/LCMS aKG.xls
- __MACOSX/Figure 2/2H/._LCMS aKG.xls
- Figure 2/2A/Western GLUT4.pdf
- __MACOSX/Figure 2/2A/._Western GLUT4.pdf
- Figure 2/2A/Western Actin.pdf
- __MACOSX/Figure 2/2A/._Western Actin.pdf
- Figure 2/2A/Western GLUT1.pdf
- __MACOSX/Figure 2/2A/._Western GLUT1.pdf
- Figure 2/2A/Western quant GLUT1 GLUT4.xls
- __MACOSX/Figure 2/2A/._Western quant GLUT1 GLUT4.xls
- Figure 2/2C/.DS_Store
- __MACOSX/Figure 2/2C/._.DS_Store
- Figure 2/2C/GCMS fatty acids.xls
- __MACOSX/Figure 2/2C/._GCMS fatty acids.xls
- Figure 2/2D/.DS_Store
- __MACOSX/Figure 2/2D/._.DS_Store
- Figure 2/2D/Western quant pPDH:PDH.xls
- __MACOSX/Figure 2/2D/._Western quant pPDH:PDH.xls
- Figure 2/2D/Western tubulin.pdf
- __MACOSX/Figure 2/2D/._Western tubulin.pdf
- Figure 2/2D/Western pPDH.pdf
- __MACOSX/Figure 2/2D/._Western pPDH.pdf
- Figure 2/2D/Western PDH.pdf
- __MACOSX/Figure 2/2D/._Western PDH.pdf
- Figure 2/2E/GCMS lipogenic acetyl-CoA.xls
- __MACOSX/Figure 2/2E/._GCMS lipogenic acetyl-CoA.xls
- Figure 2/2B/GCMS fatty acids.xls
- __MACOSX/Figure 2/2B/._GCMS fatty acids.xls
