# Supplementary material for: Limited oxygen in standard cell culture alters metabolism and function of differentiated cells
Source: EMBO J. 2024 Apr 5;43(11):4. doi: 10.1038/s44318-024-00084-7 (PMC11148168; doi:10.1038/s44318-024-00084-7)
Supplement: Supplementary file 8 — Source data Fig. 2 [file 44318_2024_84_MOESM8_ESM.zip › Figure 2/2G/LCMS TCA metabolites.xls]

## Sheet: README
Fractional abundance of TCA cycle metabolite isotopologues after 16 h medium volume change (n = 4-6 biological replicates).

## Sheet: Citrate
	m+0						m+1						m+2						m+3						m+4						m+5						m+6
High	0.225833	0.224815	0.218124	0.227684	0.239866	0.222903	0.0254631	0.0257169	0.0263203	0.0301134	0.0260551	0.0279647	0.239651	0.245249	0.239531	0.251435	0.248968	0.254451	0.128442	0.134986	0.138717	0.136642	0.128602	0.135226	0.196542	0.189961	0.187641	0.186659	0.191955	0.189696	0.172052	0.166645	0.176413	0.156279	0.156002	0.158897	0.0120174	0.0126278	0.0132538	0.0111868	0.00855269	0.0108632
Low	0.115857	0.0995508	0.105187	0.0986229			0.0183857	0.017858	0.018334	0.0165707			0.180914	0.182115	0.1805	0.174689			0.11501	0.115649	0.116624	0.109296			0.293864	0.308607	0.306348	0.334019			0.250821	0.252308	0.250169	0.246093			0.0251491	0.0239119	0.022839	0.0207092

## Sheet: Glutamate
	m+0						m+1						m+2						m+3						m+4						m+5
High	0.378568	0.382733	0.359687	0.363313	0.382664	0.377809	0.0279887	0.0257094	0.027278	0.0285408	0.0268842	0.0272118	0.241859	0.242054	0.24032	0.244403	0.240078	0.243344	0.0826957	0.084932	0.0863561	0.0851113	0.0831241	0.0836725	0.185988	0.181339	0.196855	0.193255	0.181806	0.185324	0.0829009	0.0832328	0.0895037	0.0853765	0.0854441	0.0826387
Low	0.171153	0.172226	0.169803	0.170565			0.01938	0.0201374	0.0215132	0.0195246			0.1961	0.19177	0.19316	0.191384			0.100543	0.0990615	0.09924	0.0992511			0.359035	0.361325	0.361776	0.361049			0.153789	0.15548	0.154509	0.158227

## Sheet: a-KG
	m+0						m+1						m+2						m+3						m+4						m+5
High	0.374909	0.352935	0.326551	0.323414	0.316619	0.332805	0.0266358	0.021874	0.0208515	0.0215642	0.0206071	0.0181475	0.233189	0.255509	0.245348	0.250562	0.247289	0.250999	0.0876945	0.0840314	0.0896255	0.0891527	0.0866581	0.0839149	0.192776	0.194351	0.218725	0.218777	0.222928	0.218942	0.084795	0.0913003	0.0988988	0.0965302	0.105898	0.0951913
Low	0.138618	0.148724	0.142914	0.126535			0.017368	0.0176466	0.0171184	0.01497			0.1888	0.189639	0.186467	0.179658			0.0958304	0.0948348	0.0961726	0.0953983			0.394066	0.384795	0.392971	0.410938			0.165317	0.16436	0.164356	0.172501

## Sheet: Succinate
	m+0						m+1						m+2						m+3						m+4
High	0.523062	0.488978	0.449833	0.473369	0.506639	0.531283	0.0167077	0.0222385	0.0203433	0.0216254	0.0183792	0.0170933	0.221176	0.232812	0.241063	0.233405	0.223392	0.212379	0.0309861	0.0257636	0.0343845	0.0366469	0.0371678	0.0349872	0.208068	0.230208	0.254376	0.234954	0.214422	0.204257
Low	0.298716	0.268003	0.250452	0.27852			0.0177238	0.0178891	0.0170172	0.0177181			0.18197	0.182975	0.189931	0.182215			0.0776658	0.073016	0.0760219	0.0733673			0.423924	0.458117	0.466577	0.44818

## Sheet: Fumarate
	m+0						m+1						m+2						m+3						m+4
High	0.244856	0.246056	0.232093	0.248307	0.253225	0.247274	0.0440214	0.04322	0.0446088	0.0446118	0.0386062	0.0426959	0.264018	0.25818	0.249411	0.255525	0.249393	0.247383	0.405351	0.393256	0.417688	0.398076	0.409603	0.411234	0.0417531	0.0592889	0.0561999	0.0534803	0.0491729	0.0514136
Low	0.137574	0.128746	0.13037	0.129892			0.041066	0.0411048	0.0424432	0.0401772			0.330737	0.333546	0.324835	0.328997			0.42312	0.427194	0.428855	0.427274			0.0675036	0.0694089	0.0734975	0.0736599

## Sheet: Malate
	m+0						m+1						m+2						m+3						m+4
High	0.243099	0.240641	0.234293	0.235777	0.248768	0.245515	0.0436159	0.045352	0.0435781	0.0468963	0.0411389	0.0426502	0.263469	0.256011	0.251685	0.255012	0.25456	0.253768	0.399365	0.399679	0.41247	0.402472	0.4053	0.403728	0.0504514	0.058317	0.0579739	0.0598426	0.0502335	0.0543391
Low	0.133979	0.130453	0.132348	0.128836			0.041333	0.0410129	0.0425153	0.0398368			0.330298	0.331088	0.323165	0.333366			0.42439	0.425822	0.428643	0.419655			0.07	0.0716236	0.0733283	0.0783064

## Sheet: Aspartate
	m+0						m+1						m+2						m+3						m+4
High	0.307291	0.3109	0.300216	0.307122	0.317752	0.315776	0.0443168	0.0453237	0.0439279	0.0459432	0.0416263	0.0424121	0.226786	0.228282	0.229811	0.233565	0.216157	0.226392	0.370937	0.36203	0.374077	0.359852	0.374842	0.364421	0.0506697	0.0534641	0.0519688	0.0535185	0.0496234	0.0509993
Low	0.196269	0.188093	0.193778	0.191907			0.04349	0.0423596	0.0437991	0.0425427			0.305494	0.306426	0.30392	0.306507			0.386978	0.394862	0.389981	0.388551			0.0677681	0.0682597	0.0685213	0.0704923

## Sheet: Acetyl-CoA
	m+0						m+1						m+2
High	0.40597	0.464613	0.45975	0.483504	0.444623	0.452897	0	0	0	0	0	0	0.589458	0.535387	0.54025	0.514644	0.555377	0.547103
Low	0.213232	0.202934	0.185627	0.226493			0	0	0	0	0	0	0.786768	0.76398	0.814373	0.771031
