# Supplementary material for: Limited oxygen in standard cell culture alters metabolism and function of differentiated cells
Source: EMBO J. 2024 Apr 5;43(11):4. doi: 10.1038/s44318-024-00084-7 (PMC11148168; doi:10.1038/s44318-024-00084-7)
Supplement: Supplementary file 8 — Source data Fig. 2 [file 44318_2024_84_MOESM8_ESM.zip › Figure 2/2H/LCMS aKG.xls]

## Sheet: README
Total abundance of α-ketoglutarate after 16 h medium volume change (n = 4-6 biological replicates).

## Sheet: aKG
	m+0						m+1						m+2						m+3						m+4						m+5
High	0.289897	0.341924	0.523598	0.541651	0.617007	0.486541	0.020596	0.0211916	0.0334337	0.0361155	0.0401578	0.0265306	0.180312	0.247538	0.393395	0.41964	0.481901	0.366946	0.0678093	0.0814099	0.143707	0.149312	0.168874	0.122679	0.149063	0.188288	0.350708	0.366406	0.434429	0.32008	0.0655673	0.088452	0.158576	0.161668	0.206367	0.139164
Low	0.450299	0.460462	0.493548	0.451088			0.0564198	0.0546352	0.0591175	0.0533671			0.613317	0.587137	0.643955	0.640468			0.311304	0.293616	0.332127	0.340088			1.28012	1.19135	1.3571	1.46497			0.537032	0.508872	0.567595	0.614952
