# Supplementary material for: Limited oxygen in standard cell culture alters metabolism and function of differentiated cells
Source: EMBO J. 2024 Apr 5;43(11):4. doi: 10.1038/s44318-024-00084-7 (PMC11148168; doi:10.1038/s44318-024-00084-7)
Supplement: Supplementary file 8 — Source data Fig. 2 [file 44318_2024_84_MOESM8_ESM.zip › Figure 2/2A/Western quant GLUT1 GLUT4.xls]

## Sheet: README
Quantification of GLUT1 and GLUT4 western blots after 16 h of medium volume change (n = 3 biological replicates).

## Sheet: GLUT1
High			Low
0.897615	0.962594	1.13979	0.498555	0.575759	0.641528

## Sheet: GLUT4
High			Low
1.41704	0.828781	0.754179	1.10191	0.793631	0.812094
