# Supplementary material for: Limited oxygen in standard cell culture alters metabolism and function of differentiated cells
Source: EMBO J. 2024 Apr 5;43(11):4. doi: 10.1038/s44318-024-00084-7 (PMC11148168; doi:10.1038/s44318-024-00084-7)
Supplement: Supplementary file 8 — Source data Fig. 2 [file 44318_2024_84_MOESM8_ESM.zip › Figure 2/2C/GCMS fatty acids.xls]

## Sheet: README
DNL of palmitate and palmitoleate after 16 h in 24-well or gas-permeable Lumox plates (n = 6 biological replicates).

## Sheet: Sheet2
	24-well plate						Lumox
C16:0	7.8446	4.7706	5.5837	6.4219	5.8945	6.4277	13.196	11.046	8.8272	9.497	7.5657	8.9761
C16:1	9.0247	5.4473	6.8764	7.2326	7.1323	7.3604	18.331	13.234	10.658	11.575	9.4393	11.887
