# Supplementary material for: Limited oxygen in standard cell culture alters metabolism and function of differentiated cells
Source: EMBO J. 2024 Apr 5;43(11):4. doi: 10.1038/s44318-024-00084-7 (PMC11148168; doi:10.1038/s44318-024-00084-7)
Supplement: Supplementary file 8 — Source data Fig. 2 [file 44318_2024_84_MOESM8_ESM.zip › Figure 2/2D/Western quant pPDH:PDH.xls]

## Sheet: README
Quantification of phospho-pyruvate dehydrogenase (pPDH) over total PDH after 16 h of medium volume change in 12-well plates, with dichloroacetate (DCA) as a positive control (n = 8 biological replicates).

## Sheet: Sheet2
High								Low
1.02453	0.975474	1	1.15371	0.846287	1.291	0.822291	0.886709	0.628392	0.677409	0.483237	0.8843	0.997503	0.636299	0.895819	0.85812
