# Supplementary material for: Limited oxygen in standard cell culture alters metabolism and function of differentiated cells
Source: EMBO J. 2024 Apr 5;43(11):4. doi: 10.1038/s44318-024-00084-7 (PMC11148168; doi:10.1038/s44318-024-00084-7)
Supplement: Supplementary file 8 — Source data Fig. 2 [file 44318_2024_84_MOESM8_ESM.zip › Figure 2/2E/GCMS lipogenic acetyl-CoA.xls]

## Sheet: README
Fraction of newly synthesised lipids after 16 h of medium volume change and U13C-glucose labelling in 12-well plates (n = 6 biological replicates).

## Sheet: Sheet2
	Fraction of glucose derived lipogenic acetyl-CoA
High	0.460995	0.457085	0.447654	0.446945	0.445829	0.460611
Low	0.637303	0.606589	0.591237	0.627598	0.616026	0.6204
