# Supplementary material for: Limited oxygen in standard cell culture alters metabolism and function of differentiated cells
Source: EMBO J. 2024 Apr 5;43(11):4. doi: 10.1038/s44318-024-00084-7 (PMC11148168; doi:10.1038/s44318-024-00084-7)
Supplement: Supplementary file 8 — Source data Fig. 2 [file 44318_2024_84_MOESM8_ESM.zip › Figure 2/2B/GCMS fatty acids.xls]

## Sheet: README
De novo lipogenesis (DNL) of palmitate (C16:0) and palmitoleate (C16:1) during 16 h of culture in high or low medium volumes in 12-well plates (n = 6 biological replicates).

## Sheet: Sheet2
	High						Low
C16:0	17	15.324	15.789	14.012	16.353	21.401	16.423	16.334	16.922	18.001	20.442	22.465
C16:1	15.934	11.551	11.804	10.715	11.242	17.593	13.842	14.487	16.014	13.511	18.821	21.293
