# Supplementary material for: Limited oxygen in standard cell culture alters metabolism and function of differentiated cells
Source: EMBO J. 2024 Apr 5;43(11):4. doi: 10.1038/s44318-024-00084-7 (PMC11148168; doi:10.1038/s44318-024-00084-7)
Supplement: Supplementary file 9 — Source data Fig. 3 [file 44318_2024_84_MOESM9_ESM.zip]

Archive with 19 entries (14 files):
- Figure 3/
- Figure 3/3B/
- Figure 3/3C/
- Figure 3/3D/
- Figure 3/.DS_Store
- __MACOSX/Figure 3/._.DS_Store
- Figure 3/3A/
- Figure 3/3B/Western Actin.pdf
- __MACOSX/Figure 3/3B/._Western Actin.pdf
- Figure 3/3B/Western HIF1a.pdf
- __MACOSX/Figure 3/3B/._Western HIF1a.pdf
- Figure 3/3C/Western Actin.pdf
- __MACOSX/Figure 3/3C/._Western Actin.pdf
- Figure 3/3C/Western HIF1a.pdf
- __MACOSX/Figure 3/3C/._Western HIF1a.pdf
- Figure 3/3D/qPCR 3T3-L1 1pc O2 HIF genes.xls
- __MACOSX/Figure 3/3D/._qPCR 3T3-L1 1pc O2 HIF genes.xls
- Figure 3/3A/qPCR 3T3-L1 HIF genes.xls
- __MACOSX/Figure 3/3A/._qPCR 3T3-L1 HIF genes.xls
