# Supplementary material for: Limited oxygen in standard cell culture alters metabolism and function of differentiated cells
Source: EMBO J. 2024 Apr 5;43(11):4. doi: 10.1038/s44318-024-00084-7 (PMC11148168; doi:10.1038/s44318-024-00084-7)
Supplement: Supplementary file 9 — Source data Fig. 3 [file 44318_2024_84_MOESM9_ESM.zip › Figure 3/3D/qPCR 3T3-L1 1pc O2 HIF genes.xls]

## Sheet: Sheet1
Relative RNA expression of HIF1α target genes cultured in either 1% or 18% incubator oxygen for 16 h with different medium volumes in 12-well plates (n = 4-6 biological replicates).

## Sheet: Sheet2
	High 21% O2						Low 21% O2						High 1% O2						Low 1% O2
Slc16a3	0.608409	0.568487	0.820294	0.63726	0.875392	0.636811	0.03346	0.0149529	0.0296929	0.0546593	0.0618258	0.052448	2.05164	3.00019	2.07842	1.9513	2.24743	2.30908		1.01446	1.33126	1.21426	1.72015	1.38743
Pgk1	0.877831	1.04362	1.3035	0.784644	0.964011	0.660605	0.13398	0.198372	0.111225	0.223045	0.158877	0.146085	2.61426	3.49819	3.23185	2.43323	2.60817	1.78371		2.39165	2.129		2.71652	3.11106
Pdk1	0.978469	0.897063	1.09988	0.912398	1.06885	0.937365	0.139132	0.199015	0.15377	0.185564	0.23399	0.190201	1.64756	2.17577	2.09718	1.60482	1.64084	1.48738		1.37421	1.22482	1.0025	1.42184	1.56829
Car9	0.550328	0.489608	0.537244	0.518755	0.755488	0.538152	0.144213	0.198832	0.162154	0.185871	0.257794	0.208343	2.30641	2.00735	2.08253	1.8702	1.98527	2.38653		1.57337	1.80743	1.27072	2.25065	2.1844
Pkm2	0.769191	0.790943	0.801427	0.75198	0.872934	0.642299	0.209568	0.276639	0.189555	0.238317	0.292079	0.330475	1.8689	2.74261	2.1945	2.47816	1.93741	2.28147		1.69922	1.59947	2.01318	2.05993	2.20659
Slc2a1	0.246544	0.243701	0.299746	0.250873	0.313969	0.305896	0.0911788	0.0960456	0.0818189	0.10335	0.107814	0.111596	1.95779	2.29542	1.82415	1.9257	2.34891	2.30788		1.62158	1.55765	1.90092	1.82169	2.08668
