# Supplementary material for: Limited oxygen in standard cell culture alters metabolism and function of differentiated cells
Source: EMBO J. 2024 Apr 5;43(11):4. doi: 10.1038/s44318-024-00084-7 (PMC11148168; doi:10.1038/s44318-024-00084-7)
Supplement: Supplementary file 9 — Source data Fig. 3 [file 44318_2024_84_MOESM9_ESM.zip › Figure 3/3A/qPCR 3T3-L1 HIF genes.xls]

## Sheet: README
Relative RNA expression of HIF1α target genes after 16 h medium volume change in 12-well plates (n = 3 biological replicates).

## Sheet: Sheet2
	High			Low
Slc16a3	2.2726	2.19877	2.13749	0.13138	0.216479	0.0819146
Pgk1	1.76322	1.84661	1.81749	0.31869	0.251183	0.260608
Pdk1	1.35325	1.35331	1.43034	0.298295	0.212076	0.270586
Car9	1.25024	1.2133	1.13722	0.196583	0.225921	0.307348
Pkm2	1.2855	1.27204	1.27091	0.676289	0.546039	0.574916
Slc2a1	1.52309	1.34411	1.2936	0.441609	0.426848	0.490602
