# Supplementary material for: Limited oxygen in standard cell culture alters metabolism and function of differentiated cells
Source: EMBO J. 2024 Apr 5;43(11):4. doi: 10.1038/s44318-024-00084-7 (PMC11148168; doi:10.1038/s44318-024-00084-7)
Supplement: Supplementary file 10 — Source data Fig. 4 [file 44318_2024_84_MOESM10_ESM.zip]

Archive with 34 entries (24 files):
- Figure 4/
- Figure 4/.DS_Store
- __MACOSX/Figure 4/._.DS_Store
- Figure 4/4E/
- Figure 4/4B/
- Figure 4/4C/
- Figure 4/4D/
- Figure 4/4A/
- Figure 4/4F/
- Figure 4/4H/
- Figure 4/4I/
- Figure 4/4G/
- Figure 4/4E/IF GLUT4.xls
- __MACOSX/Figure 4/4E/._IF GLUT4.xls
- Figure 4/4B/Adiponectin secretion.xls
- __MACOSX/Figure 4/4B/._Adiponectin secretion.xls
- Figure 4/4C/Dose response (CL316,243).xls
- __MACOSX/Figure 4/4C/._Dose response (CL316,243).xls
- Figure 4/4D/Lipolysis rate.xls
- __MACOSX/Figure 4/4D/._Lipolysis rate.xls
- Figure 4/4A/Leptin secretion.xls
- __MACOSX/Figure 4/4A/._Leptin secretion.xls
- Figure 4/4F/IF GLUT4 1pc O2 hypoxia.xls
- __MACOSX/Figure 4/4F/._IF GLUT4 1pc O2 hypoxia.xls
- Figure 4/4H/qPCR scAdips HIF genes.xls
- __MACOSX/Figure 4/4H/._qPCR scAdips HIF genes.xls
- Figure 4/4I/IF GLUT4 scAdips.xls
- __MACOSX/Figure 4/4I/._IF GLUT4 scAdips.xls
- Figure 4/4G/Western Actin.pdf
- __MACOSX/Figure 4/4G/._Western Actin.pdf
- Figure 4/4G/Western GLUT1.pdf
- __MACOSX/Figure 4/4G/._Western GLUT1.pdf
- Figure 4/4G/Western HIF1a.pdf
- __MACOSX/Figure 4/4G/._Western HIF1a.pdf
