# Supplementary material for: Limited oxygen in standard cell culture alters metabolism and function of differentiated cells
Source: EMBO J. 2024 Apr 5;43(11):4. doi: 10.1038/s44318-024-00084-7 (PMC11148168; doi:10.1038/s44318-024-00084-7)
Supplement: Supplementary file 10 — Source data Fig. 4 [file 44318_2024_84_MOESM10_ESM.zip › Figure 4/4E/IF GLUT4.xls]

## Sheet: README
Fluorescence intensity of plasma membrane (PM) GLUT4 upon insulin stimulation after 48 h medium volume change in 96-well plates (n = 4 biological replicates).

## Sheet: Sheet2
	High				Low
0	1.01069	0.836545	1.05448	1.09828	0.70299	0.652539	0.704911	0.686856
0.5	2.56726	2.54293	2.27684	3.15424	5.8982	6.15392	5.76605	5.70229
100	6.01767	6.43434	5.74416	6.83552	8.46085	10.5294	9.36052	9.65516
