# Supplementary material for: Limited oxygen in standard cell culture alters metabolism and function of differentiated cells
Source: EMBO J. 2024 Apr 5;43(11):4. doi: 10.1038/s44318-024-00084-7 (PMC11148168; doi:10.1038/s44318-024-00084-7)
Supplement: Supplementary file 10 — Source data Fig. 4 [file 44318_2024_84_MOESM10_ESM.zip › Figure 4/4C/Dose response (CL316,243).xls]

## Sheet: Sheet1
Dose response curve of lipolytic drug, CL316,243 treatment in 12-well plates (n = 3-7 biological replicates).

## Sheet: Sheet2
		high media							low media
0	0	7.85991	7.99512	8.18351	10.283	9.27385	10.3503	8.14361	16.3937	14.7975	11.8896	15.2476	13.2566	14.1235	10.866
0.1 pM	0.0001					8.85438	12.4105	11.0439					12.9101	14.7743	11.6284
1 pM	0.001				8.65868	10.9431	13.6682	9.53926				14.4022	15.4761	13.7219	12.0189
10 pM	0.01				11.1186	9.63323	11.4377	11.8759				15.4344	16.8083	16.1415	13.0954
0.1 nM	0.1	13.7899	13.6055	13.6354	14.7953	13.6343	17.0854	15.0122	21.5242	21.3006	19.6815	22.911	21.6232	24.244	18.7956
0.5 nM	0.5	21.9233	20.5111	19.132	22.381	23.8829	23.8389	23.044	31.4393	32.712	33.5098	33.8738	27.8152	26.0386	29.5046
1 nM	1	24.0177	25.756	19.1568	27.8494	31.192	28.7877	28.2442	37.4071	37.7306	42.4107	37.3519	29.8587	29.4696	28.1165
5 nM	5	29.8314	32.089	28.2757	34.935				43.7265	41.2472	43.3766	40.6516
10 nM	10	35.1861	37.0811	34.2302	43.7	35.4111	40.4534	38.2937	41.8553	37.7074	40.3449	42.8464	36.5783	33.9328	35.3006
50 nM	50				49.7473	45.2247	52.7474	36.296				45.8185	36.5723	36.1781	30.0819
100 nM	100				55.5431	53.5722	50.1587	49.4899				50.3974	40.0812	35.2298	32.7939
500 nM	500					49.9502	45.68	48.311					36.5704	34.5911	31.5668
1 uM	1000					54.1527	51.0768	53.6829					35.6753	32.5121	31.2892
