# Supplementary material for: Limited oxygen in standard cell culture alters metabolism and function of differentiated cells
Source: EMBO J. 2024 Apr 5;43(11):4. doi: 10.1038/s44318-024-00084-7 (PMC11148168; doi:10.1038/s44318-024-00084-7)
Supplement: Supplementary file 10 — Source data Fig. 4 [file 44318_2024_84_MOESM10_ESM.zip › Figure 4/4D/Lipolysis rate.xls]

## Sheet: README
Rate of lipolysis measured by glycerol release, upon 100 nM insulin or 1 nM CL316,243 stimulation (n = 3 biological replicates).

## Sheet: Sheet2
	High			Low
Basal	7.9475	8.14167	5.61777	17.1391	12.0524	10.8669
Insulin	2.58586	3.15184	1.72025	4.32811	3.1838	3.46116
CL	29.0074	22.4251	17.4662	36.2881	37.5063	30.0827
CL + Insulin	8.81953	6.28853	5.04617	12.5628	9.61045	9.12429
