# Supplementary material for: Limited oxygen in standard cell culture alters metabolism and function of differentiated cells
Source: EMBO J. 2024 Apr 5;43(11):4. doi: 10.1038/s44318-024-00084-7 (PMC11148168; doi:10.1038/s44318-024-00084-7)
Supplement: Supplementary file 10 — Source data Fig. 4 [file 44318_2024_84_MOESM10_ESM.zip › Figure 4/4A/Leptin secretion.xls]

## Sheet: README
Rate of leptin secretion under different medium volume conditions in 12-well plates (n = 4 biological replicates).

## Sheet: Sheet2
High				Mid				Low
159	104	80	106	254	143	127	194	286	170	186	214
