# Supplementary material for: Limited oxygen in standard cell culture alters metabolism and function of differentiated cells
Source: EMBO J. 2024 Apr 5;43(11):4. doi: 10.1038/s44318-024-00084-7 (PMC11148168; doi:10.1038/s44318-024-00084-7)
Supplement: Supplementary file 10 — Source data Fig. 4 [file 44318_2024_84_MOESM10_ESM.zip › Figure 4/4F/IF GLUT4 1pc O2 hypoxia.xls]

## Sheet: README
Fluorescence intensity of PM GLUT4 upon insulin stimulation after 48 h culture in either 1% or 18% incubator oxygen with medium volume changes in 96-well plates (n = 3 biological replicates).

## Sheet: Sheet2
	High 1%			Low 1%			High 21%			Low 21%
0	1.0932	1.14555	1.91094	1.23555	1.21484	2.37582	1.09245	0.823574	1.08398	2.51742	1.38618	1.64319
0.5	1.57484	1.41668	2.37752	1.55677	1.51007	2.31199	3.69987	2.83449	3.29542	6.29825	5.32386	6.51968
100	2.50179	2.88251	3.67897	3.1576	3.31858	4.38279	6.38185	6.59311	6.49369	9.18528	9.09019	9.6479
