# Supplementary material for: Limited oxygen in standard cell culture alters metabolism and function of differentiated cells
Source: EMBO J. 2024 Apr 5;43(11):4. doi: 10.1038/s44318-024-00084-7 (PMC11148168; doi:10.1038/s44318-024-00084-7)
Supplement: Supplementary file 10 — Source data Fig. 4 [file 44318_2024_84_MOESM10_ESM.zip › Figure 4/4H/qPCR scAdips HIF genes.xls]

## Sheet: README
Relative RNA expression of HIF1α target genes in primary scAdips after 16 h medium volume change (12-well plate) (n = 3 biological replicates).

## Sheet: Sheet2
	High			Low
Slc16a3	0.754279	1.15664	1.08908	0.333841	0.427755	0.364939
Pgk1	0.901878	1.11347	0.984652	0.193932	0.483773	0.33042
Pdk1	0.967759	1.17043	0.861814	0.544705	0.33295	0.222112
Car9	0.826491	1.15889	1.01462	0.793729	1.04994	0.626438
Pkm2	0.747601	1.13234	1.12006	0.636838	0.810686	0.56453
Slc2a1	0.875361	1.16327	0.961367	0.549711	0.526082	0.836667
