# Supplementary material for: Limited oxygen in standard cell culture alters metabolism and function of differentiated cells
Source: EMBO J. 2024 Apr 5;43(11):4. doi: 10.1038/s44318-024-00084-7 (PMC11148168; doi:10.1038/s44318-024-00084-7)
Supplement: Supplementary file 10 — Source data Fig. 4 [file 44318_2024_84_MOESM10_ESM.zip › Figure 4/4I/IF GLUT4 scAdips.xls]

## Sheet: README
Fluorescence intensity of primary scAdips PM GLUT4 upon insulin stimulation after 48 h medium volume change in 96-well plates (n = 4 biological replicates).

## Sheet: Sheet2
	High				Low
0	0.894913	0.8923	1.21793	0.994856	1.00949	1.18905	1.2694	1.13324
0.5	2.76058	2.66861	1.52855	1.72401	3.70219	3.24964	2.59736	2.14349
100	3.3562	3.64891	2.90337	2.38726	4.43942	4.92117	2.8243	3.0959
