# Supplementary material for: Limited oxygen in standard cell culture alters metabolism and function of differentiated cells
Source: EMBO J. 2024 Apr 5;43(11):4. doi: 10.1038/s44318-024-00084-7 (PMC11148168; doi:10.1038/s44318-024-00084-7)
Supplement: Supplementary file 11 — Source data Fig. 5 [file 44318_2024_84_MOESM11_ESM.zip]

Archive with 44 entries (32 files):
- Figure 5/
- Figure 5/5I/
- Figure 5/5G/
- Figure 5/5A/
- Figure 5/5F/
- Figure 5/5H/
- Figure 5/.DS_Store
- __MACOSX/Figure 5/._.DS_Store
- Figure 5/5J/
- Figure 5/5C/
- Figure 5/5D/
- Figure 5/5E/
- Figure 5/5B/
- Figure 5/5K/
- Figure 5/5I/CYP3A4 FOP heps.xls
- __MACOSX/Figure 5/5I/._CYP3A4 FOP heps.xls
- Figure 5/5G/Albumin FSPS13B heps.xls
- __MACOSX/Figure 5/5G/._Albumin FSPS13B heps.xls
- Figure 5/5A/.DS_Store
- __MACOSX/Figure 5/5A/._.DS_Store
- Figure 5/5A/Glucose and lactate_pBAT_L6.xls
- __MACOSX/Figure 5/5A/._Glucose and lactate_pBAT_L6.xls
- Figure 5/5F/qPCR FSPS13B hep diff markers.xls
- __MACOSX/Figure 5/5F/._qPCR FSPS13B hep diff markers.xls
- Figure 5/5H/Albumin+DAPI High.tif
- __MACOSX/Figure 5/5H/._Albumin+DAPI High.tif
- Figure 5/5H/Albumin Low.tif
- __MACOSX/Figure 5/5H/._Albumin Low.tif
- Figure 5/5H/Albumin+DAPI low.tif
- __MACOSX/Figure 5/5H/._Albumin+DAPI low.tif
- Figure 5/5H/Albumin High.tif
- __MACOSX/Figure 5/5H/._Albumin High.tif
- Figure 5/5J/Lactate cardiac organoids.xls
- __MACOSX/Figure 5/5J/._Lactate cardiac organoids.xls
- Figure 5/5C/FAO macrophages.xls
- __MACOSX/Figure 5/5C/._FAO macrophages.xls
- Figure 5/5D/qPCR macrophages.xls
- __MACOSX/Figure 5/5D/._qPCR macrophages.xls
- Figure 5/5E/Lactate FSPS13B heps.xls
- __MACOSX/Figure 5/5E/._Lactate FSPS13B heps.xls
- Figure 5/5B/Glucose and lactate_macrophages.xls
- __MACOSX/Figure 5/5B/._Glucose and lactate_macrophages.xls
- Figure 5/5K/Cardiac contractile force.xls
- __MACOSX/Figure 5/5K/._Cardiac contractile force.xls
