# Supplementary material for: Limited oxygen in standard cell culture alters metabolism and function of differentiated cells
Source: EMBO J. 2024 Apr 5;43(11):4. doi: 10.1038/s44318-024-00084-7 (PMC11148168; doi:10.1038/s44318-024-00084-7)
Supplement: Supplementary file 11 — Source data Fig. 5 [file 44318_2024_84_MOESM11_ESM.zip › Figure 5/5I/CYP3A4 FOP heps.xls]

## Sheet: Sheet1
Relative CYP3A4 activity in FOP hepatocytes after medium volume change throughout differentiation (n = 6 biological replicates).

## Sheet: Sheet2
High						Low
0.478322	0.531595	0.570133	0.558489	0.545668	0.558562	1	0.985265	1.01474	0.952606	0.992749	1.05464
