# Supplementary material for: Limited oxygen in standard cell culture alters metabolism and function of differentiated cells
Source: EMBO J. 2024 Apr 5;43(11):4. doi: 10.1038/s44318-024-00084-7 (PMC11148168; doi:10.1038/s44318-024-00084-7)
Supplement: Supplementary file 11 — Source data Fig. 5 [file 44318_2024_84_MOESM11_ESM.zip › Figure 5/5G/Albumin FSPS13B heps.xls]

## Sheet: Sheet1
Albumin secretion over 24 h by FSPS13B hepatocytes after medium volume change in 12-well plates throughout differentiation (n = 3 biological replicates).

## Sheet: Sheet2
High	37.5568	42.2894	47.542
Low	122.216	109.157	106.309
