# Supplementary material for: Limited oxygen in standard cell culture alters metabolism and function of differentiated cells
Source: EMBO J. 2024 Apr 5;43(11):4. doi: 10.1038/s44318-024-00084-7 (PMC11148168; doi:10.1038/s44318-024-00084-7)
Supplement: Supplementary file 11 — Source data Fig. 5 [file 44318_2024_84_MOESM11_ESM.zip › Figure 5/5A/Glucose and lactate_pBAT_L6.xls]

## Sheet: README
Extracellular medium glucose and lactate measurements after 16 h medium volume change in 12-well plates in murine brown adipocytes (pBAT) (n = 8 biological replicates) and L6 myotubes (n = 3 biological replicates).

## Sheet: pBAT
	Glucose uptake								Lactate produced
High	2.60526	2.39474	2.71053	1.81579	2.94737	2.15789	2.84211	2.5	3.96579	3.44211	4.04211	2.69474	4.27368	3.1421	3.73158	1.94737
Low	1.38158	1.27895	1.2	1.10526	1.21579	1.12895	0.915789	1.0579	0.391579	0.372632	0.341842	0.297632	0.333158	0.307895	0.477632	0.161842

## Sheet: L6 myotubes
	Glucose uptake			Lactate produced
High	0.305263	0.331579	0.331579	0.576316	0.592105	0.607895
Low	0.249474	0.265263	0.273158	0.273158	0.290526	0.280263
