# Supplementary material for: Limited oxygen in standard cell culture alters metabolism and function of differentiated cells
Source: EMBO J. 2024 Apr 5;43(11):4. doi: 10.1038/s44318-024-00084-7 (PMC11148168; doi:10.1038/s44318-024-00084-7)
Supplement: Supplementary file 11 — Source data Fig. 5 [file 44318_2024_84_MOESM11_ESM.zip › Figure 5/5F/qPCR FSPS13B hep diff markers.xls]

## Sheet: Sheet1
Relative RNA expression of hepatocyte differentiation marker genes in FSPS13B hepatocytes after medium volume change in 12-well plates throughout differentiation (n = 6 biological replicates).

## Sheet: Sheet2
	High						Low
ALB	1.89801	1.27367	1.88596	0.507894	0.409327	0.0251446	2.9323	2.75354	4.10825	3.83321	1.58152	2.24858
SERPINA1 (AAT)	0.851917	1.09181	1.97248	0.73548	1.06274	0.285576	1.15575	1.2797	1.2483	1.14424	1.04771	0.744071
HNF4a	0.990148	1.13109	1.0278	0.701218	1.41655	0.733198	0.756355	0.798183	1.01711	0.584891	0.463239	0.984021
