# Supplementary material for: Limited oxygen in standard cell culture alters metabolism and function of differentiated cells
Source: EMBO J. 2024 Apr 5;43(11):4. doi: 10.1038/s44318-024-00084-7 (PMC11148168; doi:10.1038/s44318-024-00084-7)
Supplement: Supplementary file 11 — Source data Fig. 5 [file 44318_2024_84_MOESM11_ESM.zip › Figure 5/5J/Lactate cardiac organoids.xls]

## Sheet: Sheet1
Lactate secretion in cardiac organoids after 48 h of medium volume change in 96-well plates (normalised) (n = 3-6 technical replicates from n = 3 biological replicates). High = 150 µL, Low = 50 µL.

## Sheet: Sheet2
High	1.11717	1.15804	1.08992	0.967302	0.667575		1.07882	1.02585	0.895328	1.18729	0.966482	1.12137	0.724861
Low	0.803815	0.819709	0.810627	0.781108	0.631244	0.837875	0.681379	0.802672	0.778814	1.05008	1.07573	1.00549	0.782714
