# Supplementary material for: Limited oxygen in standard cell culture alters metabolism and function of differentiated cells
Source: EMBO J. 2024 Apr 5;43(11):4. doi: 10.1038/s44318-024-00084-7 (PMC11148168; doi:10.1038/s44318-024-00084-7)
Supplement: Supplementary file 11 — Source data Fig. 5 [file 44318_2024_84_MOESM11_ESM.zip › Figure 5/5C/FAO macrophages.xls]

## Sheet: README
Fatty acid oxidation in primary macrophages after 16 h medium volume change in 24-well plates (n = 4 biological replicates).

## Sheet: Sheet2
High				Low
1.05631	1.08406	1.00317	0.856463	1.38541	1.48929	1.19429	1.27597
