# Supplementary material for: Limited oxygen in standard cell culture alters metabolism and function of differentiated cells
Source: EMBO J. 2024 Apr 5;43(11):4. doi: 10.1038/s44318-024-00084-7 (PMC11148168; doi:10.1038/s44318-024-00084-7)
Supplement: Supplementary file 11 — Source data Fig. 5 [file 44318_2024_84_MOESM11_ESM.zip › Figure 5/5D/qPCR macrophages.xls]

## Sheet: README
Relative RNA expression of HIF1α target gene Slc2a1, anti-inflammatory marker Cd206, and inflammatory marker Tnfα in primary macrophages after 16 h medium volume change in 24-well plates (n = 4 biological replicates).

## Sheet: Sheet2
	High				Low
Slc2a1	1.29146	1.27055	1.13705	1.4206	0.727958	0.463234	0.51653	0.27878
Cd206	0.670747	0.648514	0.828083	0.880071	1.00045	1.33662	1.11127	1.65719
Tnfa	1.5209	1.57458	1.21236	0.584755	0.66394	0.364567	0.357259	0.202718
