# Supplementary material for: Limited oxygen in standard cell culture alters metabolism and function of differentiated cells
Source: EMBO J. 2024 Apr 5;43(11):4. doi: 10.1038/s44318-024-00084-7 (PMC11148168; doi:10.1038/s44318-024-00084-7)
Supplement: Supplementary file 11 — Source data Fig. 5 [file 44318_2024_84_MOESM11_ESM.zip › Figure 5/5E/Lactate FSPS13B heps.xls]

## Sheet: README
Lactate secretion in FSPS13B iPSC-derived hepatocytes (High = 1 mL, Low = 0.5 mL) after medium volume change in 12-well plates throughout differentiation (n = 6-7 biological replicates).

## Sheet: Sheet2
High	3.01053	3.27895	2.53684	3.73158	2.68947	3.58421	2.52895
Low	2.10263	2.5829	1.82105	2.59605	1.89342	2.61053
