# Supplementary material for: Limited oxygen in standard cell culture alters metabolism and function of differentiated cells
Source: EMBO J. 2024 Apr 5;43(11):4. doi: 10.1038/s44318-024-00084-7 (PMC11148168; doi:10.1038/s44318-024-00084-7)
Supplement: Supplementary file 11 — Source data Fig. 5 [file 44318_2024_84_MOESM11_ESM.zip › Figure 5/5B/Glucose and lactate_macrophages.xls]

## Sheet: README
Extracellular measurements of primary macrophage medium glucose and lactate 16 h after medium volume change in 24-well plates (n = 4 biological replicates).

## Sheet: Sheet2
	Glucose uptake				Lactate produced
High	0.131579	0.157895	0.184211	0.236842	0.271053	0.386842	0.371053	0.3
Low	0.061526	0.114263	0.114263	0.061526	0.182821	0.165242	0.140632	0.212705
