# Supplementary material for: Limited oxygen in standard cell culture alters metabolism and function of differentiated cells
Source: EMBO J. 2024 Apr 5;43(11):4. doi: 10.1038/s44318-024-00084-7 (PMC11148168; doi:10.1038/s44318-024-00084-7)
Supplement: Supplementary file 11 — Source data Fig. 5 [file 44318_2024_84_MOESM11_ESM.zip › Figure 5/5K/Cardiac contractile force.xls]

## Sheet: README
Cardiac contractile force (normalised) (n = 2-17 technical replicates from n = 4 biological replicates).

## Sheet: Sheet2
High Media (CTRL)	Low Media
1.15668	1.79085
0.843316	1.42417
0.919592	0.938887
0.788244
1.24117	1.37843
1.05099	1.18589
0.591795	2.81336
1.22579	1.4375
0.852411	1.51587
1.27341	2.10428
1.05659	2.98244
0.364635	1.14448
0.429884	0.876562
0.744813	1.31841
0.572916	1.28223
0.599913	1.15565
0.82459	1.23323
0.680304
1.54669
1.01047
0.600175
1.70117
1.74365
0.942083
0.56083
2.66722
0.881207
1.12945
